# Supplementary material for: Oncobox Bioinformatical Platform for Selecting Potentially Effective Combinations of Target Cancer Drugs Using High-Throughput Gene Expression Data
Source: Cancers (Basel). 2018 Sep 29;10(10):365. doi: 10.3390/cancers10100365 (PMC6209915; doi:10.3390/cancers10100365)
Supplement: Supplementary file 1 [file cancers-10-00365-s001.zip › cancers-356652-sup/Table_S1.xlsx]

## Sheet: Sheet1
Cell line	NGP127	NGP127	NGP127	NGP127	NGP127	NGP127	NGP127	NGP127	NGP127	NGP127	NGP127	NGP127	NGP127	NGP127	NGP127	NGP127	NGP127	NGP127	NGP127	SKOV3	SKOV3	SKOV3	SKOV3	SKOV3	SKOV3	SKOV3	SKOV3	SKOV3	SKOV3	SKOV3	SKOV3	SKOV3	SKOV3	SKOV3	SKOV3	SKOV3	SKOV3
Drug	Sunitinib	Temsirolimus	Pazopanib	Everolimus	Everolimus	Sunitinib	Pazopanib	Temsirolimus	Sorafenib	Sunitinib	Sorafenib	Everolimus	Temsirolimus	Pazopanib	Sunitinib	Sorafenib	Temsirolimus	Everolimus	Pazopanib	Everolimus	Sunitinib	Temsirolimus	Pazopanib	Sorafenib	Sorafenib	Temsirolimus	Sunitinib	Pazopanib	Everolimus	Sorafenib	Pazopanib	Sunitinib	Pazopanib	Temsirolimus	Sunitinib	Everolimus	Sorafenib
Week	4	4	4	4	8	8	8	8	8	14	14	14	14	14	18	18	18	18	18	4	4	4	4	4	8	8	8	8	12	12	12	12	16	16	16	16	16
Pathway \ Sample ID	X81636_NSu_4	X81636_NT_4	X81639_NP_4	X81672_NE_4	X81672_NE_8	X81672_NSu_8	X81686_NP_8	X81687_NT_8	X81691_NSo_8	X81662_NSu_14	X81663_NSo_14	X81666_NE_14	X81687_NT_14	X81691_NP_14	X81662_NSu_18	X81663_NSo_18	X81666_NT_18	X81686_NE_18	X81691_NP_18	X81637_SE4	X81639_SSu4	X81639_ST4	X81641_SP4	X81647_SSo4	X81641_SSo8	X81644_ST8	X81647_SSu8	X81665_SP8	X81641_SE12	X81644_SSo12	X81647_SP12	X81649_SSu12	X81644_SP16	X81649_ST16	X81665_SSu16	X81667_SE16	X81668_SSo16
AHR Main Pathway	0.099118	0.0260165	-0.0399723	-0.0146479	-0.0172978	-0.0227625	-0.0474896	-0.0142996	-0.0284446	0.00692049	-0.0274436	-0.00559229	-0.0921791	0.0412975	0.0273938	-0.000554923	0.032842	0.00614483	0.0584701	-0.135382	-0.0149334	0.00908607	-0.0490031	0.0581565	0.000224444	-0.0274671	-0.0382653	-0.01049	0.021008	0.0422164	0.0471952	0.142722	-0.0492942	0.138469	-0.00281451	0.00681307	0.00296309
AHR Pathway (Cath D expression via SP1)	0.0986302	0.034895	-0.0512261	-0.0365399	0.0108381	0.00371681	-0.00875375	-0.00325947	-0.0045759	-0.0574915	-0.0308237	0.00707407	0.00363471	0.00550056	-0.0202137	-0.025188	-0.0143697	0.0392168	-0.0173104	-0.147243	-0.0283864	-0.0411756	-0.0389219	0.032794	-0.00152755	-0.0517552	-0.0350737	-0.00378097	0.013668	-0.0357939	0.0248937	0.0392978	-0.0621408	0.0520304	0.0443369	0.0303136	0.0332751
AHR Pathway (C-myc expression via RELA)	0.105799	0.0391408	-0.103754	-0.0455156	-0.030446	-0.0166129	0.015316	0.00561914	0.00797722	-0.0582294	-0.0386571	-0.000876071	-0.0489502	-0.00196581	0.0201817	0.0141242	-0.014421	0.0448632	-0.0095817	-0.143258	-0.0574232	-0.069437	-0.029011	0.0565142	0.0219385	-0.0559053	-0.00840991	0.0219313	0.0348472	-0.0177748	0.0865242	0.0600985	-0.0772144	0.0605133	0.046863	0.0643664	0.0570569
AHR Pathway (CYP1A1 CYP1B1 CYP1A2 AHRR gene expression via POLR2B)	0.0633429	-0.0260277	-0.0606724	0.00496663	-0.0258419	-0.0611815	-0.0336801	-0.0559753	0.0110971	0.150937	0.0739875	-0.000457087	-0.242523	0.134976	0.0817936	0.0102239	0.241415	-0.000713047	0.316192	0.136213	0.0407943	0.13285	0.011347	0.0261654	-0.0843729	-0.0151324	-0.0797968	0.00434996	0.0245034	0.165864	0.0985613	0.41481	-0.121274	0.382225	-0.0814332	0.0199545	-0.0260755
AHR Pathway (PS2 Gene expression via ESR1)	0.107593	0.039663	-0.0950003	-0.0454267	0.0123913	-0.00773377	0.0125415	0.0054169	0.0165823	-0.0630406	-0.0301382	0.00622613	-0.00225232	0.0155447	0.00218507	-0.00857	-0.0110774	0.0319413	-0.0150336	-0.14648	-0.05346	-0.0593594	-0.0205379	0.0391601	0.0218208	-0.0605145	-0.0248848	0.015758	0.0340661	-0.0348678	0.0655907	0.0880694	-0.0688191	0.0928387	0.0523441	0.0540745	0.0555919
Akt Signaling Main Pathway	0.0773657	0.0123484	-0.0731007	-0.0249406	-0.0307254	-0.0324726	-0.0629218	-0.0294277	-0.0578982	-0.0165705	-0.0138314	-0.0429199	-0.0713857	0.00261853	-0.0211774	-0.0281052	-0.0415355	0.027433	-0.0438545	-0.204561	-0.0863822	-0.0466412	-0.0357353	-0.0627173	-0.0777308	-0.0799613	-0.0406597	-0.0166882	-0.000397475	-0.0242988	-0.00228038	0.115437	-0.0925925	0.130522	0.019337	-0.00241261	-0.0164176
Akt Signaling Pathway (Acetylation of proteins)	0.0751839	0.0211739	-0.0204002	-0.0795907	-0.113643	-0.0512359	-0.0257313	0.0462177	-0.0395605	-0.090767	-0.0662836	-0.0636654	0.0138037	-0.0660978	-0.0193867	-0.0245464	-0.110379	-0.0515589	-0.0796012	-0.136337	0.0455325	0.0668559	0.0885655	0.0548646	0.0644444	0.0820775	0.0185498	0.0179635	0.0570498	0.0638883	0.0434274	0.0161234	0.0337431	-0.0425263	-0.0010963	0.0141724	0.000747729
Akt Signaling Pathway (Aggregation and Neurodegeneration)	-0.000645662	0.0103116	-0.0171203	-0.0480376	-0.0379745	-0.00570046	-0.0347676	0.0441035	-0.0216603	-0.0662098	-0.0393366	-0.0426282	0.0275529	-0.0453532	0.0173567	0.00795484	-0.0543809	-0.0668377	-0.0296849	0.0156062	0.0231389	0.0567794	0.095967	0.100458	0.151159	0.109807	-0.00721829	-0.0130321	0.0103737	0.0459399	0.0156027	0.0403103	0.0876046	-0.0271906	-0.0453699	-0.025504	-0.0229459
Akt Signaling Pathway (Apoptosis)	0.0607182	0.00929557	-0.00791426	-0.0814653	-0.0947379	-0.040998	-0.0218452	0.0455479	-0.0245841	-0.0749868	-0.0319765	-0.0487183	0.0191897	-0.056575	-0.00839355	-0.0208795	-0.0681752	-0.037124	-0.0617656	-0.0866314	0.0690859	0.0880067	0.119162	0.0914059	0.0995769	0.0918514	0.0153593	0.0153547	0.0502035	0.0668878	0.056778	0.00295737	0.0570868	-0.0537302	0.00436664	0.0192793	0.00633031
Akt Signaling Pathway (AR mediated apoptosis)	0.0511414	0.018575	-0.0314889	-0.0741438	-0.0931088	-0.0274793	-0.00164389	0.0681146	-0.00964845	-0.0746089	-0.0512006	-0.037815	0.019452	-0.0686185	-0.0329802	-0.0291893	-0.0832967	-0.0333325	-0.0716776	-0.091154	0.0111312	0.036248	0.0905695	0.0597194	0.0845055	0.0930762	0.019301	0.0198337	0.0594001	0.0547799	0.0476722	0.0292811	0.0416152	-0.0416927	0.00429339	0.0245815	0.0117747
Akt Signaling Pathway (Blocks Apoptosis)	0.0672415	0.0204666	0.000316148	-0.0622733	-0.0830641	-0.01462	0.00451799	0.0679678	-0.00920277	-0.0633755	-0.0297298	-0.0369334	0.031844	-0.0713744	-0.0296746	-0.012343	-0.0590872	-0.0292294	-0.0557088	-0.111909	0.0433725	0.0639727	0.0880432	0.0446922	0.0770213	0.0764913	0.00754552	0.0167844	0.0521597	0.0424824	0.0357328	0.0335328	0.0259661	-0.0280731	0.0107486	0.0129893	0.00100435
Akt Signaling Pathway (Blood cell differentiation)	0.0590539	0.0326048	-0.0498885	-0.0645441	-0.110596	-0.0275458	2.3534e-05	0.0637985	-0.0134791	-0.0752753	-0.0661128	-0.0439398	-0.012825	-0.0487963	-0.00870227	-0.0206511	-0.091696	-0.0212933	-0.0587358	-0.160559	-0.0273539	-0.000990546	0.038906	0.00898622	0.0541153	0.0664791	0.0218178	0.0277788	0.0621838	0.0360971	0.046577	0.0514672	0.0111636	-0.0139799	0.0162174	0.0252007	0.0127077
Akt Signaling Pathway (Cell Cycle Progression)	0.0355034	0.0232478	0.0103656	-0.0661099	-0.0540816	-0.00275645	0.000205444	0.0702476	-0.00361096	-0.0318148	-0.000425329	-0.0194934	0.0496405	-0.0513561	0.00810176	-0.00685117	-0.0313849	-0.0359196	-0.0320194	-0.0925965	0.0503017	0.0844349	0.111955	0.0909003	0.101016	0.0901409	0.012029	0.0150141	0.0504733	0.0719062	0.0425107	0.0379637	0.0599374	-0.0301796	0.00952771	0.00353367	-0.0025262
Akt Signaling Pathway (Cell Cycle)	0.0221552	0.140678	0.139371	0.0647566	-0.112119	-0.0425687	0.138956	0.155697	0.092276	0.0584751	0.0822715	0.100518	0.0481652	0.104719	0.0963295	0.110703	0.151976	0.18244	0.194127	-0.784418	-0.121099	-0.354837	-0.484792	0.0803805	0.331783	0.159541	0.153314	0.143504	0.159953	0.0880446	0.197476	0.258666	-0.0518448	-0.0425616	-0.0914848	-0.0397238	0.0821776
Akt Signaling Pathway (Cell Survival)	-0.0173839	0.0462747	0.00481859	0.0100415	-0.0624804	0.0116642	0.0447442	0.0283566	0.0498673	-0.104811	-0.0657384	-0.0220788	-0.0500965	-0.103726	-0.0327725	-0.0223831	-0.0785967	-0.0664505	-0.0939503	-0.0155959	-0.0149534	0.0382002	0.103368	0.04819	0.0324011	0.0602867	0.0373311	0.0151708	0.053416	0.0031182	-0.00217684	-0.0459783	0.019545	-0.128838	-0.00632566	-0.00462981	-0.0203854
Akt Signaling Pathway (Elevation of Glucose Import)	0.0603384	0.0282858	-0.0247288	-0.051278	-0.100566	-0.0219219	-9.62129e-05	0.0584454	-0.00883735	-0.070814	-0.0365628	-0.0311868	-0.00276563	-0.0429356	-0.0240776	-0.0295041	-0.0819835	-0.0267858	-0.0433904	-0.123137	0.00919325	0.0309623	0.0769064	0.0423718	0.0785131	0.0838088	0.02291	0.0253061	0.0503634	0.0190091	0.0397595	0.0343674	0.0316964	-0.0277819	0.0115021	0.0221764	0.00905968
Akt Signaling Pathway (Enhancement of Breast Epithelial)	0.0652039	0.0326798	-0.0291522	-0.0587521	-0.0789667	-0.0137607	0.00234684	0.0626895	0.00111744	-0.0734336	-0.043894	-0.0309327	0.00617295	-0.0521465	-0.0270802	-0.0240691	-0.0604597	-0.0168444	-0.0603396	-0.150421	-0.00404451	0.0344946	0.0938822	0.0427432	0.0680309	0.0845361	0.0175029	0.0250285	0.0618855	0.0335885	0.0421018	0.0367879	0.0356741	-0.0313958	0.0125469	0.0184113	0.0037101
Akt Signaling Pathway (ERK mediated apoptosis)	0.0519104	0.0348501	-0.0225031	-0.0660567	-0.122478	-0.0257768	0.0164003	0.0764218	0.00453786	-0.0766782	-0.0572915	-0.0314281	0.0112273	-0.0775789	-0.0421974	-0.0223331	-0.0845549	-0.0428544	-0.0868993	-0.10867	0.0103311	0.0305167	0.094236	0.0569947	0.0912047	0.0948245	0.0365132	0.0248976	0.0685169	0.0587554	0.0571927	0.00878181	0.0351292	-0.0691042	0.00480694	0.0198269	0.0113752
Akt Signaling Pathway (Genetic Stability)	0.0543383	0.0275081	-0.000101732	-0.0605227	-0.100725	-0.0262298	0.00034112	0.0623924	-0.00846144	-0.0677677	-0.0473972	-0.0387741	0.00811188	-0.0485751	-0.0433237	-0.0461404	-0.0818185	-0.0438643	-0.0653217	-0.118688	0.039639	0.0637697	0.0948117	0.0490654	0.0852428	0.0961843	0.0231358	0.0194645	0.0580296	0.0648478	0.0462462	-0.0118208	0.0463547	-0.0821956	0.00249699	0.0126779	0.0025327
Akt Signaling Pathway (Glucose Uptake)	0.191383	0.0877198	0.199005	-0.0842565	-0.209235	-0.0921417	0.0157252	-0.0119376	0.00109259	0.153389	0.0750685	0.0144197	-0.0953461	0.0424502	0.0613922	0.00448512	0.0663338	0.180814	0.0706546	0.618692	0.380925	0.411003	0.0467434	0.0707764	-0.02924	0.0185816	-0.0424786	-0.0303655	-0.00919745	0.236233	0.0442814	0.262822	-0.0859333	0.274361	-0.0989058	-0.0129317	-0.0587376
Akt Signaling Pathway (Glycogen Synthesis and Apoptosis)	0.0446606	0.0305528	0.0013414	-0.0584192	-0.0993861	-0.0280838	0.00267236	0.072022	-0.01831	-0.0794397	-0.0430238	-0.0411885	0.0173825	-0.0486573	0.019021	-0.0167569	-0.0686595	-0.0166464	-0.0337205	-0.170346	0.0234708	0.0102533	0.0475565	0.0517409	0.155015	0.109629	0.0408973	0.0399523	0.0726662	0.0351717	0.0707421	0.0819734	0.0412523	-0.0465547	-0.0106828	-0.00672552	0.0046409
Akt Signaling Pathway (Increased GLUT4 translocation)	0.0596312	0.0283305	-0.0222334	-0.0711325	-0.110411	-0.0326647	-0.000877449	0.0630174	-0.015563	-0.0766483	-0.0530798	-0.045366	0.0116772	-0.0641206	-0.0243398	-0.0246758	-0.0853362	-0.0316166	-0.0696643	-0.131411	0.0259661	0.0500968	0.094228	0.0527182	0.0810654	0.089006	0.0231918	0.0239582	0.0629885	0.0530879	0.0483938	0.0189932	0.035011	-0.0483695	0.00609841	0.0172318	0.00499778
Akt Signaling Pathway (Induction of Chromatin Condensation)	0.0596312	0.0283305	-0.0222334	-0.0711325	-0.110411	-0.0326647	-0.000877449	0.0630174	-0.015563	-0.0766483	-0.0530798	-0.045366	0.0116772	-0.0641206	-0.0243398	-0.0246758	-0.0853362	-0.0316166	-0.0696643	-0.131411	0.0259661	0.0500968	0.094228	0.0527182	0.0810654	0.089006	0.0231918	0.0239582	0.0629885	0.0530879	0.0483938	0.0189932	0.035011	-0.0483695	0.00609841	0.0172318	0.00499778
Akt Signaling Pathway (JNK mediated apoptosis)	0.0458788	-0.0100795	-0.0153318	-0.0825068	-0.0814378	-0.0317652	-0.0456143	0.0295443	-0.0301117	-0.0776252	-0.0501717	-0.0446359	0.0616128	-0.0483865	0.00253304	-0.0087348	-0.0868261	-0.0395307	-0.0338731	-0.0396369	0.103388	0.101065	0.115958	0.0971857	0.102701	0.0834187	0.0191837	0.0172148	0.0472076	0.0784046	0.0657913	-0.00544684	0.0503213	-0.046039	0.0197512	0.0308548	0.0180664
Akt Signaling Pathway (Neuroprotection)	0.02534	0.0408708	0.000964153	0.000825319	-0.0904019	0.00990043	0.0326166	0.0837256	0.0310419	-0.0666861	-0.0555609	-0.00724353	0.000109905	-0.0540367	0.00391537	0.0210626	-0.064456	-0.0290929	-0.0731724	-0.135704	0.017429	0.03318	0.0483866	0.0430606	0.0561403	0.0873179	0.0290828	0.0307967	0.0507641	0.0339687	0.0278341	0.00674505	0.0427542	-0.0739018	-0.00500981	0.0214546	0.0105731
Akt Signaling Pathway (NFAT degradation)	0.113011	0.0289385	-0.0342576	-0.045563	-0.0237882	0.02103	-0.00398554	0.0673379	0.0130283	0.0271403	0.00945842	-0.00796371	-0.00241472	0.0127547	-0.0574086	-0.0635655	-0.0498952	0.0138463	-0.0208726	-0.118424	-0.00201373	-0.00155323	0.0691101	0.0598413	0.0267347	0.0459257	0.0168521	0.0195405	0.0470405	0.0947038	0.0724552	0.00519515	0.0144166	0.0289215	0.0512175	0.0505145	0.0338158
Akt Signaling Pathway (NF-kB dependent transciption)	0.0594508	0.0332285	-0.061681	-0.0689658	-0.115947	-0.045649	-0.0100776	0.065612	-0.0174915	-0.0930962	-0.0730324	-0.0421202	0.00957367	-0.0661174	-0.00587226	-0.0288375	-0.0957732	-0.0310911	-0.0780454	-0.165562	-0.0319275	0.00386863	0.0734175	0.0328472	0.0691308	0.0882199	0.020668	0.0216072	0.0700929	0.0541877	0.0525489	0.0382323	0.0365159	-0.0348622	0.00203184	0.00850604	0.00188081
Akt Signaling Pathway (NF-kB pathway)	0.0810782	0.031232	-0.0340009	-0.0961967	-0.0997709	-0.0600595	-0.0220306	0.0339245	-0.0342265	-0.097615	-0.0740028	-0.0768966	-0.00094918	-0.0518871	-0.0308769	-0.0338732	-0.118089	-0.0505824	-0.0720781	-0.114576	0.0432781	0.0762234	0.111225	0.053068	0.0747314	0.052802	0.0197695	0.0171063	0.0676163	0.0419929	0.0493681	0.0382429	0.010719	-0.0146489	-0.00401646	0.00993774	-0.00674327
Akt Signaling Pathway (NO production)	0.0511318	0.0151966	-0.0200878	-0.0576967	-0.125201	-0.027112	0.0260611	0.0657928	0.0028072	-0.0537679	-0.0348488	-0.026544	0.00959028	-0.0776821	0.00810823	0.00989469	-0.0676929	-0.031271	-0.0646884	-0.0738338	0.0323862	0.0570884	0.115338	0.0992638	0.0681089	0.120031	0.0532092	0.0496316	0.096344	0.0881038	0.0821197	0.0222046	0.0444547	-0.0755652	0.0200015	0.0435812	0.027145
Akt Signaling Pathway (p73 mediated apoptosis)	0.0465271	0.0206095	-0.0319184	-0.0703317	-0.128651	-0.0256377	0.0134906	0.0600756	-0.0128954	-0.054156	-0.0337151	-0.0334413	-0.00453129	-0.0549169	-0.0177278	-0.0336654	-0.0953677	-0.034443	-0.0854352	-0.129759	0.0159638	0.0383102	0.0970298	0.0424016	0.0888909	0.0981815	0.0273751	0.0369594	0.0653315	0.0535193	0.0436584	0.0105412	0.0381446	-0.0577193	0.0340266	0.0401084	0.0205934
Akt Signaling Pathway (Promotes Adipogenesis)	0.0596312	0.0283305	-0.0222334	-0.0711325	-0.110411	-0.0326647	-0.000877449	0.0630174	-0.015563	-0.0766483	-0.0530798	-0.045366	0.0116772	-0.0641206	-0.0243398	-0.0246758	-0.0853362	-0.0316166	-0.0696643	-0.131411	0.0259661	0.0500968	0.094228	0.0527182	0.0810654	0.089006	0.0231918	0.0239582	0.0629885	0.0530879	0.0483938	0.0189932	0.035011	-0.0483695	0.00609841	0.0172318	0.00499778
Akt Signaling Pathway (Protein Synthesis)	0.0158494	-0.0232764	0.00257422	-0.0841732	-0.0278477	-0.0502928	-0.0319037	0.0336001	-0.0283857	-0.00700143	-0.00950128	-0.0276814	0.0633303	-0.0174376	-0.0236451	-0.0428168	-0.0580587	-0.0292009	-0.0557236	-0.0114469	0.0926355	0.115057	0.129543	0.125458	0.0787708	0.0627421	-0.0034586	-0.00107102	0.0294704	0.0624886	0.0272391	0.0740588	0.0539297	0.0409373	-0.00566817	-0.00319444	-0.00769125
Akt Signaling Pathway (Proto-Oncogenic and RTK-signaling)	0.0547813	0.0250076	-0.0164525	-0.0710125	-0.120762	-0.0364299	0.0070785	0.0632239	-0.0104364	-0.0763653	-0.0623314	-0.0470482	0.00981678	-0.0722785	-0.0294424	-0.0201649	-0.086909	-0.0356306	-0.0704389	-0.110432	0.0429395	0.0625296	0.104736	0.0560244	0.079824	0.0881021	0.0267536	0.0260559	0.0660997	0.0563941	0.0560709	-0.00575255	0.0258687	-0.0638184	0.00492809	0.0180449	0.00747812
Akt Signaling Pathway (Regulation of Cyclic Nucleotide)	0.0671976	0.011751	-0.0354886	-0.0877697	-0.0955913	-0.0469101	-0.0401488	0.0526037	-0.0444775	-0.105204	-0.0886288	-0.0644369	0.0136525	-0.0494376	-0.044943	-0.0471545	-0.110565	-0.0308233	-0.0793499	-0.148988	0.00930275	0.0255413	0.0919967	0.0438357	0.105364	0.0879286	0.0134419	0.00909571	0.0585799	0.0556091	0.0516781	0.0346109	0.042587	-0.0321562	0.00534097	0.00527727	-0.002598
Akt Signaling Pathway (Regulation of Na+ Transport)	0.160552	0.0401476	0.0592239	-0.0266798	-0.0564833	-0.0703043	0.0148315	-0.000988337	0.0103521	0.0748062	-0.0169977	-0.0616661	0.0759134	0.0605762	-0.00710118	-0.0262655	0.0291043	0.0872781	0.192313	-0.167636	0.230145	0.217535	-0.0104047	0.0692567	0.0173145	0.0261369	-0.0107514	0.0288514	-0.0420501	0.195729	0.0643968	0.13832	-0.0736615	0.152995	-0.0421698	-0.0189624	-0.0103161
Akt Signaling Pathway (Splicing Regulation)	0.23859	0.139473	0.0922374	0.163637	-0.159398	0.0838946	0.106189	0.135204	0.125955	0.147834	0.0756793	0.0969604	0.0236709	0.114552	-0.139932	0.0565105	0.0261664	0.0966321	0.0377032	-0.786606	-0.0166494	-0.128893	-0.138165	-0.101511	-0.135396	0.0471503	0.0514367	0.0299139	0.0921034	0.147317	0.139742	-0.19562	-0.106855	-0.0277756	0.065378	0.0781211	0.07132
Akt Signaling Pathway (Survival Genes)	0.080376	-0.00127837	-0.0143715	-0.0709385	-0.111045	-0.0539492	-0.0478461	0.0164525	-0.0613169	-0.085299	-0.0301665	-0.0571336	-0.00879404	-0.069883	0.00195349	-0.0339804	-0.0906422	-0.0176908	-0.0844065	-0.141456	0.00857456	0.0502814	0.0859914	0.0246417	0.0131602	0.0291587	0.00450108	0.0194816	0.041199	-0.0143751	0.0193784	0.000743448	0.0082953	-0.0116577	0.0433721	0.0252388	0.0104416
Akt Signaling Pathway (Synaptic Transmission)	0.136711	0.0278703	-0.0212667	-0.113391	-0.0801218	-0.0617888	-0.0711412	-0.00938019	-0.0883325	-0.0575625	-0.0466697	-0.0779971	-0.0466298	-0.067976	-0.043956	-0.0324591	-0.0742042	-0.0448315	-0.109267	-0.176	-0.0129979	-0.0131238	-0.00189409	0.0186354	0.0379029	0.0302101	0.0107857	0.00323852	0.0257916	0.0367386	0.0358453	0.0273285	0.00872072	0.00579816	0.0107702	0.00195507	-0.00997922
Akt Signaling Pathway (Translation)	0.0145086	-0.132011	-0.021822	-0.0898677	0.0557213	-0.137875	-0.169829	0.0571226	-0.170329	0.116056	0.0327898	-0.0724663	0.279994	-0.0254107	-0.148682	-0.0958487	-0.0480928	-0.0239868	-0.0602982	0.122507	0.302044	0.301585	0.213073	0.298799	0.0580865	0.0469741	-0.0813671	-0.054549	-0.014911	0.221362	0.0588593	0.200802	0.0643053	0.271145	-0.00901811	-0.0147097	-0.0268755
Akt Signaling Pathway (Tumor Supression)	0.0463844	0.0293919	-0.00968967	-0.0691971	-0.104142	-0.0166701	0.0178935	0.0784534	0.00608372	-0.0612676	-0.0443537	-0.0321674	0.018801	-0.0612244	-0.0292542	-0.0165407	-0.0709916	-0.0301148	-0.0573164	-0.107814	0.0276517	0.0554265	0.111644	0.0578045	0.0952599	0.0931496	0.0348797	0.0305501	0.068625	0.0638513	0.0542266	0.00750288	0.0404865	-0.0652335	0.0069696	0.0241006	0.00795418
ATM Main Pathway	0.120217	0.020714	-0.0777705	-0.0704653	-0.0982449	-0.0442154	-0.00701589	-0.0365701	-0.0394689	-0.0763332	-0.0619809	-0.0423524	-0.0548136	-0.0625958	-0.0354848	-0.0418376	-0.0751302	0.00596756	-0.0909768	-0.188977	-0.0972339	-0.0608106	0.0493047	-0.0266595	-0.0315942	-0.00471275	0.0177825	0.0288992	0.0404235	-0.0167903	0.00199629	-0.027513	-0.0404766	-0.0305246	0.0426133	0.015158	0.0069708
ATM Pathway (Apoptosis and Senescence)	0.135685	0.0693569	-0.182671	-0.107695	0.0487545	-0.0628652	-0.0215857	-0.0141214	-0.0370599	-0.245467	-0.15971	-0.106903	-0.0289749	-0.0141994	-0.236729	-0.0399326	-0.0673958	-0.0755417	-0.0867834	-0.31515	-0.193578	-0.127704	0.0638713	-0.150052	0.0403013	0.00755533	0.0430408	0.0463591	0.0581604	-0.181386	-0.0595502	0.0416794	-0.00899124	0.0352356	0.0149317	-0.0339681	-0.0275782
ATM Pathway (Apoptosis)	0.181608	0.215668	0.101355	0.258632	-0.156977	0.0424053	0.0908417	0.0147357	0.0478008	0.00768644	0.0406373	-0.043248	-0.0247594	0.036762	0.109631	-0.0595995	0.0139352	0.105398	0.0769682	-0.559234	0.19333	0.208947	-0.0370824	-0.0515608	-0.00137483	-0.0781385	0.0801736	0.0641945	0.100403	-0.0520679	-0.0292732	-0.286849	-0.0765035	-0.270655	0.0419367	-0.0241963	-0.0410853
ATM Pathway (Cell Cycle Checkpoint Control)	0.142755	0.119399	-0.0927352	-0.113436	-0.0469849	-0.0436091	0.0859221	0.0332923	0.0705395	-0.127918	-0.0263406	-0.0283816	0.068012	-0.0417572	-0.0723817	-0.0244692	-0.0583789	0.0200029	-0.125085	-0.410621	0.047784	0.00762821	0.085839	-0.124085	0.022081	0.0389882	0.10727	0.130763	0.117715	-0.127303	-0.027693	-0.048805	0.0155013	-0.0884192	0.0863517	0.0660213	0.0704441
ATM Pathway (Cell Survival)	0.117694	0.00642776	-0.106218	-0.091202	-0.116963	-0.085257	-0.0262314	-0.0644967	-0.06663	-0.0984733	-0.0412166	-0.0797605	-0.101012	-0.0558143	-0.0154856	-0.0342081	-0.138415	-6.23399e-05	-0.0581321	-0.225338	-0.183655	-0.0773537	0.162754	-0.060134	-0.0649941	-0.0399166	0.0195866	0.0557481	0.0710372	-0.0992785	-0.019213	-0.000365637	-0.0638573	0.00387461	0.0811141	0.0196259	0.00997974
ATM Pathway (Checkpoint Activation)	0.104313	0.12238	-0.159494	-0.0646456	-0.0474963	-0.0325955	0.145113	0.0541747	0.122033	-0.157161	-0.164835	0.00433782	-0.149129	-0.0485048	-0.118514	-0.080898	-0.0599873	-0.0608559	-0.0853952	-0.244682	-0.122419	-0.0692086	0.113354	-0.0318989	0.0102907	0.0748887	0.111659	0.138002	0.148977	-0.097921	0.0279202	-0.0742178	0.00615341	-0.122996	0.0405027	0.098785	0.0953807
ATM Pathway (DNA repair)	0.139189	0.052582	-0.159084	-0.0822256	-0.0442317	-0.0812296	-0.0353347	-0.0186458	-0.0331664	-0.0997701	-0.0124827	-0.0542572	0.0506521	-0.0422632	0.0520573	-0.0276004	-0.0884007	-0.000775163	-0.115832	-0.220175	0.00329001	-0.040306	0.120975	0.0749498	0.111458	-0.0438837	0.0556393	0.0584276	0.0857554	-0.100911	0.0365358	-0.0165294	0.0112007	-0.0213795	0.0938736	0.0996563	0.100661
ATM Pathway (G2 M Checkpoint Arrest)	0.0677689	-0.0102309	-0.10869	-0.118144	-0.155908	-0.112263	0.0424085	-0.0294269	-0.041265	-0.144665	-0.140884	-0.0777523	-0.0547044	-0.0492039	-0.0705039	0.0108981	-0.0597033	-0.0282417	-0.113952	-0.175253	-0.18978	-0.101254	0.0905564	-0.0653952	0.027682	0.0799418	0.0284771	0.0199515	0.0667425	0.0360794	0.0458529	-0.043152	-0.0202225	-0.090652	-0.0437396	-0.0308392	-0.0269128
ATM Pathway (G2-Mitosis progression)	0.0677689	-0.0102309	-0.10869	-0.118144	-0.155908	-0.112263	0.0424085	-0.0294269	-0.041265	-0.144665	-0.140884	-0.0777523	-0.0547044	-0.0492039	-0.0705039	0.0108981	-0.0597033	-0.0282417	-0.113952	-0.175253	-0.18978	-0.101254	0.0905564	-0.0653952	0.027682	0.0799418	0.0284771	0.0199515	0.0667425	0.0360794	0.0458529	-0.043152	-0.0202225	-0.090652	-0.0437396	-0.0308392	-0.0269128
ATM Pathway (NF-kB Pathway)	0.0523672	0.0213756	-0.139346	-0.0278916	0.0255052	-0.0814771	-0.0379326	-0.0807877	-0.0273482	-0.152989	-0.0940696	-0.113523	0.0104375	-0.0617535	-0.047383	-0.0125831	-0.0703253	-0.0454233	-0.103529	-0.12191	0.0329035	0.050251	0.0600077	0.0565017	0.0926501	0.0391614	0.0661632	0.0735943	0.0526228	-0.117757	-0.0385334	-0.068601	0.052845	-0.0236494	0.0666881	0.0191606	0.01442
ATM Pathway (Repair and Recombination)	0.218351	0.131917	-0.0745594	0.156061	-0.325151	0.0128881	0.06503	-0.106934	-0.0329774	-0.278738	-0.236054	-0.0472132	-0.3714	-0.031158	-0.0190239	-0.144013	-0.13715	0.0830069	-0.189524	-0.57583	-0.172322	-0.119338	-0.142638	-0.268657	-0.190051	-0.0591361	0.0543534	0.0748289	0.0895065	-0.100974	-0.0617547	-0.139028	-0.17591	-0.105532	0.0370748	-0.0789685	-0.0888958
ATM Pathway (S-phase arrest)	0.124285	0.0999153	-0.261417	-0.0408799	-0.0185212	0.00541695	0.047839	0.029642	0.0589574	-0.169468	-0.141737	-0.0385346	-0.102053	-0.0335534	-0.172344	-0.0836404	-0.11185	-0.0314105	-0.137244	-0.342257	-0.23499	-0.171511	0.0653534	-0.257359	-0.0128879	-0.0168493	0.102115	0.137097	0.101894	-0.219163	-0.0322791	-0.0718423	-0.0560511	-0.100871	0.151634	0.0847854	0.0838868
ATM Pathway (S-phase progression)	0.125318	0.0656946	-0.0859541	-0.0605054	-0.0033983	-0.0321566	0.040647	0.00288953	-0.00607417	-0.0318948	-0.0235348	-0.00843152	0.0784279	-0.0782312	-0.00159356	-0.111239	0.0103616	-0.00390941	-0.162209	-0.256964	-0.0421202	-0.07296	-0.0670643	-0.101414	-0.00702419	0.0101016	0.0127652	0.0626373	0.0480793	-0.143718	-0.0696746	0.0627545	-0.0453729	0.115893	0.137544	0.0217763	0.0303318
ATM Pathway (Synaptic Vesicle Transport)	0.109078	0.137097	-0.301185	-0.0135571	-0.0197405	-0.0523054	0.0792377	0.00859199	0.0607412	-0.195481	-0.168641	-0.0429193	-0.0707503	0.0441122	-0.0382893	-0.018091	-0.146261	-0.0540499	-0.113447	-0.358544	-0.245383	-0.260775	-0.00909456	-0.208382	-0.0433398	-0.0124963	0.109308	0.151176	0.188039	-0.124385	-0.0377462	0.0355702	-0.0517173	-0.000434828	0.118657	0.0952258	0.116949
BRCA1 Main Pathway	0.0669469	0.00736729	-0.0815659	-0.0426023	-0.00600313	-0.0364128	-0.0480307	-0.030264	-0.0397669	0.0135698	-0.0333623	-0.0316758	-0.0362518	0.0232834	-0.0806715	-0.078011	-0.0718201	-0.0202289	-0.0612512	-0.208543	-0.0545733	-0.0356066	0.0500975	-0.0373715	-0.0047433	-0.00409021	-0.00352503	0.00439139	0.00996292	-0.00609687	-0.010003	0.00914152	-0.0273346	0.0109912	0.022686	0.00501063	-0.00628901
BRCA1 Pathway (Base Excission Repair)	0.125945	-0.125628	-0.0766003	-0.185735	0.0323155	-0.236794	-0.36257	-0.175472	-0.325155	-0.0517947	0.0397757	-0.193132	0.145412	0.149627	-0.0157888	0.0370353	0.0568505	0.0524814	0.0298987	-0.0581091	0.201779	0.0922809	0.0434839	0.283911	0.0905221	0.0278482	-0.062167	-0.126294	-0.123124	0.048661	0.0169812	-0.00287392	0.0766864	0.0741118	0.0029298	-0.0798528	-0.0673195
BRCA1 Pathway (Cell Cycle Arrest DNA Repair Genes p21 WAF CIP1 14-3-3 GADD45)	0.229651	-0.0115375	-0.0770368	-0.0496716	-0.0355117	-0.155189	-0.205227	-0.133633	-0.297516	-0.329823	-0.241213	-0.263395	-0.139827	-0.0386983	0.0243182	0.00178922	-0.0884984	-0.03583	-0.0682264	-0.407334	-0.00435283	0.00617161	-0.141684	-0.126809	-0.1769	-0.104834	-0.0854976	-0.0906681	-0.0598249	-0.142555	-0.0543904	0.116577	-0.110511	0.194501	-0.0982295	-0.164402	-0.147769
BRCA1 Pathway (Chromatin Remodeling)	0.0785075	0.0295437	-0.111975	-0.0587906	0.0572251	-0.029869	-0.0479647	-0.0336759	-0.0360546	-0.0246421	-0.0525185	-0.0461704	-0.0630071	0.0182536	-0.0966111	-0.098622	-0.117081	-0.0322697	-0.0877727	-0.229899	-0.123701	-0.055972	0.0318198	-0.0863682	-0.0245786	-0.0494464	-0.0391236	0.005011	0.00381921	-0.0382801	-0.0805359	0.156792	-0.078732	0.151175	0.024317	-0.00135416	-0.00315658
BRCA1 Pathway (E2 Responsive Genes)	-0.0764245	-0.0803999	0.119193	-0.0883068	0.0253658	-0.0455537	-0.0558297	-0.0198054	-0.0167389	0.379962	0.0878345	0.0393564	0.0129354	0.0464933	-0.102478	0.049592	0.0992982	-0.142442	0.0652342	0.0876677	0.255652	0.159278	0.102174	0.129633	0.104022	0.186452	0.0721279	-0.0224067	-0.0352497	0.124708	0.0882379	-0.484878	0.273806	-0.453826	-0.023934	-0.0197553	-0.0216665
BRCA1 Pathway (G1 S arrest)	0.238612	0.0472344	-0.165067	0.0121025	-0.193675	-0.117492	-0.0607844	-0.0720943	-0.19073	-0.318756	-0.298734	-0.210874	-0.166942	-0.124574	-0.0128544	-0.0350188	-0.294287	-0.0152644	-0.216473	-0.481167	-0.106483	-0.126343	-0.275576	-0.301162	-0.274401	-0.120586	-0.0147148	0.00423069	-0.0245354	-0.266332	-0.0594298	-0.00408604	-0.226005	0.0794506	-0.0161166	-0.0489461	-0.0402015
BRCA1 Pathway (Growth Promoting Genes hTert S100A7)	0.275762	-0.00139881	-0.10934	0.0144035	-0.0211179	-0.0218576	-0.139225	-0.0396886	-0.195803	-0.257046	-0.228254	-0.181156	-0.198884	-0.15034	-0.0834938	-0.0943798	-0.239028	-0.0473415	-0.170468	-0.399771	-0.0391845	-0.0769663	-0.250641	-0.195532	-0.225062	-0.12095	-0.0342716	-0.0172965	-0.0352677	-0.203305	-0.0306165	0.0503426	-0.194088	0.12176	0.023167	-0.00960716	-0.0435367
BRCA1 Pathway (Homologous Recombination Repair)	0.165059	0.0433295	-0.0178605	0.0527021	-0.0584145	-0.00364556	-0.0564482	-0.0663867	-0.112816	-0.0821956	-0.14051	-0.0991047	-0.0527858	-0.0145242	-0.0252971	-0.0522913	-0.109728	0.0280408	-0.0485108	-0.295363	0.00358463	-0.0132962	-0.181981	-0.234952	-0.204433	-0.109214	-0.057646	-0.0172023	-0.0699108	-0.136896	-0.125006	0.0670229	-0.136596	0.125546	-0.0122136	-0.0737283	-0.0783207
BRCA1 Pathway (Mismatch Repair)	0.0652521	0.00641517	-0.00872101	0.0204066	0.0634398	-0.0312119	-0.0655834	-0.060746	-0.0886384	-0.113934	0.0242851	-0.040327	-0.117973	0.107008	0.161667	0.0302308	-0.0498105	0.0391923	0.0782735	-0.388126	-0.0106997	0.0273727	0.0962467	-0.0401283	-0.0724067	-0.0955009	-0.0356805	-0.014505	0.0358713	-0.127202	-0.0382543	0.103482	-0.0778985	0.133722	-0.0080976	-0.0366839	-0.0353845
BRCA1 Pathway (NHEJ DSB Repair)	0.20965	0.0481347	9.0085e-05	0.0743057	-0.0442955	-0.0424826	-0.0857958	-0.136202	-0.162092	-0.0752728	-0.192341	-0.181742	-0.157387	-0.0311416	0.0426334	-0.00849956	-0.156512	0.00780421	-0.0154799	-0.268033	0.0651735	0.0644681	-0.203217	-0.281531	-0.228075	-0.146504	-0.0823518	-0.0429748	-0.0972399	-0.173248	-0.174735	0.100871	-0.190502	0.170216	-0.044689	-0.102991	-0.111256
BRCA1 Pathway (Nucleotide Excission Repair)	0.146452	-0.0496063	0.0158476	-0.0436951	0.0775431	-0.148469	-0.256127	-0.126394	-0.255677	-0.14155	-0.0432542	-0.15692	0.116106	0.00547274	-0.0420645	-0.0248481	0.103231	-0.0705681	-0.0213206	-0.28761	0.0621973	0.138472	-0.00490643	-0.141046	-0.0379616	-0.0419582	-0.143716	-0.165534	-0.106322	-0.110719	-0.123146	0.0563018	0.0128415	0.170732	-0.1175	-0.194739	-0.178101
BRCA1 Pathway (Transciption Coupled Repair)	0.233406	0.0297378	0.00783568	0.0752574	-0.0373017	-0.108029	-0.115618	-0.117279	-0.185368	-0.278839	-0.218077	-0.191563	-0.190171	-0.0370725	0.0607574	0.0945266	-0.186501	0.00688287	0.00593977	-0.293903	0.089998	0.0997389	-0.167373	-0.19741	-0.211206	-0.115725	-0.0983417	-0.0497835	-0.0155106	-0.136939	-0.0681576	0.197811	-0.227831	0.260535	-0.0839044	-0.105521	-0.125391
cAMP Main Pathway	0.0807226	0.0141561	-0.0765316	-0.0399323	-0.0126025	-0.0402064	-0.0505293	-0.0286125	-0.0366348	-0.0055907	-0.0088896	-0.0360232	-0.0582849	0.0144601	-0.0243017	-0.0233628	-0.0441531	0.0261882	-0.0256583	-0.193328	-0.0662391	-0.0475277	-0.0350433	-0.0376365	-0.0429048	-0.0461504	-0.0198274	-0.0095599	-0.00497031	-0.00124978	0.0032706	0.0565131	-0.0421465	0.0770008	0.0221234	0.00566467	-0.00273788
cAMP Pathway (Axonal Growth)	-0.0422746	0.0262014	-0.124412	-0.010752	0.0620267	0.0352498	0.0746773	0.0155222	0.144304	0.0297336	0.0424569	0.0787035	-0.110464	0.0159603	0.00113302	0.00576448	0.0392719	-0.0150366	0.0197775	-0.0537638	-0.168958	-0.0972732	0.0543924	-0.0426563	-0.0554176	-0.00906952	-0.035947	0.00490442	0.054226	0.0756226	-0.00177855	0.142247	-0.0535449	0.0876021	-0.00296514	0.0100742	0.00958746
cAMP Pathway (Cell Growth)	0.125001	0.02219	-0.0302591	-0.0490178	0.0420281	-0.0138394	-0.066812	-0.0105678	-0.0749532	0.00658992	0.0659955	-0.043437	-0.0558326	0.00296095	0.0131904	-0.0506943	0.0349365	0.0302903	-0.044471	-0.274157	-0.059696	-0.00984594	-0.0217179	-0.0595087	-0.0226577	-0.0834293	-0.0592858	-0.0178314	-0.0161938	-0.0184973	-0.0208106	0.0980692	-0.0522561	0.17412	0.0501498	-0.0232578	-0.0212537
cAMP Pathway (Cell Proliferation)	0.0472673	0.00484648	-0.0843735	0.0209894	0.162009	0.0870355	-0.00559099	-0.00578148	0.0328606	-0.00565019	0.00175843	-0.0547555	-0.0321127	0.027314	-0.0630717	0.0360017	-0.0696895	-0.0127298	0.00228757	-0.0403945	-0.0689544	-0.0842079	-0.0332539	0.000533234	0.102757	-0.0175627	0.00999076	0.0087312	0.020349	-0.0279797	0.00531035	-0.0160193	0.0476493	0.00399347	0.00447046	0.0140636	0.0187444
cAMP Pathway (Cell Survival)	0.0700639	0.0137127	-0.065387	-0.0324356	0.0420888	-0.00984775	-0.0412528	-0.0353023	-0.0299453	-0.00496046	0.0435699	-0.0298503	-0.0955548	0.0135468	0.013866	-0.0313887	0.0187712	0.0241493	-0.0153817	-0.17333	-0.0737771	-0.0122614	0.0135135	-0.0483079	-0.0175166	-0.0536838	-0.0537982	-0.0112663	-0.00317278	0.00522489	-0.0152543	0.132147	-0.0410286	0.160857	0.0253165	-0.017926	-0.0158196
cAMP Pathway (Chemotaxis)	0.116538	0.0175173	-0.0265658	-0.0389887	0.0372129	-0.0155181	-0.0689021	-0.0297485	-0.0749139	0.00485585	0.0620577	-0.0430356	-0.0867851	0.0134185	0.0200092	-0.0400823	0.0361863	0.0415967	-0.0261894	-0.271207	-0.059468	-0.00479565	-0.0259952	-0.0636427	-0.0300309	-0.0770806	-0.066191	-0.0193903	-0.0102684	-0.00999201	-0.0121997	0.109337	-0.0521728	0.17522	0.0405103	-0.0260907	-0.0243838
cAMP Pathway (Cytokine Production)	0.129822	0.0244638	-0.0359805	-0.0590961	0.0254414	-0.012311	-0.0634779	-0.0335439	-0.0764881	-0.0033624	0.051035	-0.0520279	-0.0853318	0.00151809	0.0123922	-0.0504222	0.0146641	0.0280944	-0.0308193	-0.249598	-0.0571041	-0.00643441	-0.0108663	-0.0476553	-0.0263795	-0.0703549	-0.0478535	-0.0135278	-0.0105618	-0.0136272	-0.014805	0.0834891	-0.0519268	0.149584	0.0481311	-0.0241303	-0.0235359
cAMP Pathway (Degradation of Cell Cycle Regulators)	-0.0293378	-0.044803	-0.0364713	-0.0819328	0.0943397	0.00835923	-0.016733	-0.0548415	0.0214495	-0.0332698	0.00966459	-0.0199251	-0.0066482	-0.0720119	0.0113815	-0.0206135	-0.0104137	-0.105513	-0.0651826	0.313225	0.0140535	-0.0171218	-0.0630409	0.125902	0.13226	0.10099	0.00320487	-0.0163082	-0.0600318	0.0148034	-0.0166948	-0.0929064	0.200425	-0.125148	-0.0495723	-0.00834609	0.000404161
cAMP Pathway (Endothelial Cell Regulation)	-0.0772722	-0.076994	0.0877672	0.0484194	0.133783	-0.013706	-0.0952676	-0.0696028	-0.0883065	-0.0366671	-0.0374802	-0.1047	0.0947267	-0.0415926	0.00789045	0.0658341	-0.11127	-0.0529789	-0.0387574	0.178391	0.128489	0.0591286	0.0325667	0.0383156	0.0730869	0.0237042	-0.00418382	-0.0207561	-0.0454825	-0.105758	-0.0833862	-0.11867	0.0824363	-0.0370807	0.00850334	-0.0370082	-0.0169163
cAMP Pathway (eNOS Signaling Cardiovascular Homeostasis)	0.0478805	-0.0293015	-0.0674488	0.018269	0.123896	0.0731211	0.00519244	-0.00919616	0.0374441	0.0289696	0.0413174	-0.037402	-0.029377	-0.00864076	0.0232038	0.0751143	-0.026514	-0.00957037	-0.0166718	0.0234439	-0.0004155	-0.0288983	-0.00387665	0.0985574	0.110042	0.0307992	0.0517101	0.0386542	0.0633504	0.030171	0.0671081	-0.0161146	0.0757046	-0.0336225	0.0325344	0.055543	0.0544065
cAMP Pathway (Fatty Acid Metabolism)	0.121115	0.0239421	-0.0539745	-0.0692216	0.0293269	-0.0456371	-0.0646433	-0.0384476	-0.0711564	-0.000641085	0.0423889	-0.0545558	-0.0734694	0.0064147	0.0165949	-0.0639315	-0.0142653	0.0285144	-0.0410006	-0.256323	-0.0311425	0.0133618	-0.00517538	-0.0104228	0.00496946	-0.0552309	-0.0371938	-0.0232604	-0.011492	0.0202427	0.00376282	0.0643071	-0.0251067	0.121253	0.0330045	-0.0117229	-0.0169422
cAMP Pathway (Gene Expression via NFKB2 CREBBP ELK1)	0.0932909	0.0325529	-0.072643	-0.0681997	-0.065902	-0.0204897	0.0115797	-0.00641616	0.0015998	0.00255197	-0.00635201	-0.0182172	-0.0504411	-0.0359955	-0.0438621	-0.0647062	-0.0600152	0.0227976	-0.0759295	-0.0393458	-0.039795	-0.0354938	-0.0204784	0.0225789	0.0110039	-0.0191123	0.0290497	0.0221919	0.0177557	0.0167628	0.03117	-0.0642118	-0.00872252	-0.0587224	0.0386956	0.036429	0.0229869
cAMP Pathway (Glycogen Synthesis)	0.0467296	-0.0154467	-0.0737808	-0.00269604	0.0709933	0.0521881	-0.000613824	0.0286506	0.0276803	0.00665174	-0.00899499	-0.0538765	-0.00383397	0.0346256	0.00474506	0.0601887	-0.0724408	-0.00893611	0.0196061	-0.0228129	-0.0116069	-0.0820444	-0.0209634	0.0679408	0.20118	0.0662975	0.033057	0.0097819	0.0455745	0.0384277	0.0810922	-0.0212534	0.0548171	-0.0548807	-0.0314809	0.00517173	0.0142785
cAMP Pathway (Glycolisis)	0.0333561	0.0178974	-0.288472	-0.0213205	0.0957531	-0.0500725	-0.0528505	-0.0517816	-0.0207951	-0.00668614	-0.0393151	-0.0488107	-0.135977	0.114383	0.0875061	0.0390951	-0.0686131	0.150873	0.0692593	-0.305656	-0.191467	-0.054661	0.146783	0.00721191	0.0276335	-0.0224244	-0.0564617	0.00110219	0.0126576	0.019544	0.00932641	0.116576	0.0297394	0.128459	0.00185447	0.00401949	0.0135276
cAMP Pathway (Lipolysis)	0.0556409	-0.0333683	-0.0650049	0.00469332	0.138174	0.0481781	-0.0526153	-0.0299069	-0.000194582	-0.0124381	0.0141679	-0.087294	-0.038964	0.0437398	0.0209308	0.0530595	-0.0777373	0.017527	0.0231721	-0.0625246	-0.000843057	-0.0189734	-0.0167569	0.018074	0.121634	-0.0268572	-0.0110084	-0.00184428	0.00807388	-0.0134019	0.00409943	0.0267515	0.0537625	0.0459212	0.0059797	0.0185079	0.0181585
cAMP Pathway (Metabolic Energy)	0.196308	0.00830954	-0.0545186	-0.119288	-0.0197766	-0.0712411	-0.105324	-0.0937873	-0.0893932	0.0305377	0.0643013	-0.0855359	-0.0908958	0.0266929	-0.0616199	-0.0561271	-0.0702504	-0.0223986	-0.0148125	-0.106101	0.0436066	0.0265969	0.0124505	0.0469422	-0.0523623	-0.0481197	-0.0021707	-0.000950915	-0.0224538	0.0671627	0.0227388	-0.0691379	-0.0145568	0.0489882	0.0522009	0.0438828	0.018142
cAMP Pathway (Myocardial Contraction)	0.113887	0.000908723	-0.0839924	-0.0636731	-0.029809	-0.0665247	-0.0722605	-0.0473512	-0.0677906	-0.0444214	-0.0422999	-0.0613936	-0.089894	-0.0135301	-0.0671046	-0.054347	-0.0683022	0.0335765	-0.0892041	-0.251484	-0.074023	-0.0566404	-0.0420733	-0.0979972	-0.072173	-0.0949284	-0.0331858	-0.0147491	0.00411097	-0.0470715	0.0075292	0.0920396	-0.0815209	0.12246	0.0249732	0.0107702	-0.0096661
cAMP Pathway (Oncogenesis)	0.0386728	-0.00343495	-0.032486	0.0113695	0.142464	0.0639906	-0.0273858	0.00567642	0.00391612	-0.0149153	0.0235104	-0.0579703	-0.0149909	0.0284693	0.037992	0.0311451	-0.0310943	0.0101348	0.0248955	-0.125095	-0.0109225	-0.0907352	-0.0937721	0.0291553	0.233833	0.022461	0.0338311	0.025352	0.0312824	-0.042735	0.0516341	0.0741875	0.0686203	0.00555097	-0.013276	-0.0189024	0.0194189
cAMP Pathway (Protein Retention)	0.12004	0.0008235	-0.0780782	0.00198733	0.164382	0.0521244	-0.073012	0.00117338	-0.0124504	-0.0528827	-0.03147	-0.0895978	-0.0521854	0.0527931	-0.0417571	0.00134755	-0.0634199	0.0144473	-0.00561455	-0.052998	-0.00214262	0.0242348	-0.00115597	0.0450438	0.0869769	-0.0273649	-0.0328751	-0.0384819	0.0141084	0.0148621	0.032226	0.125097	0.0254472	0.152663	-0.0386718	-0.0222459	-0.0140001
cAMP Pathway (Regulation of Cytoskeleton)	0.00946179	-0.0155733	-0.0703719	-0.0259054	0.132861	0.0600284	-0.0217982	0.00268948	0.0185045	-0.0167606	-0.00544636	-0.0494362	-0.0310928	-0.0102982	-0.0494041	0.00602724	-0.050653	-0.015947	-0.0317964	0.0579403	-0.0319289	-0.0543897	-0.0174573	0.0477839	0.148267	0.0270397	5.58119e-05	-0.0276289	0.00469907	-0.0129675	0.0117163	-0.00733678	0.0885356	-0.0259289	-0.03716	-0.000232503	-0.0118751
Caspase Cascade Main Pathway	-0.0589814	-0.0229244	0.0813405	0.0309822	0.00482603	0.0235516	0.0221558	0.0182595	0.0124834	0.000826901	-0.000869941	0.017805	0.0699045	-0.00731788	0.0250873	0.0297095	0.0115764	-0.0150215	0.0165287	0.109492	0.0829784	0.0430781	0.00412802	0.00366943	0.0247954	0.0200399	0.017571	0.0107829	0.00964582	-0.0364989	-0.0151215	-0.0473289	0.0256859	-0.0604848	-0.00993562	-0.000878868	0.00553225
Caspase Cascade Pathway (Activated Tissue Trans-glutaminase)	0.058864	-0.0203613	0.0160161	0.0158794	-0.0607769	-0.0190347	-0.074722	-0.00960941	-0.0607476	0.0187498	0.0118585	-0.0366566	-0.00163657	0.077647	0.0160637	0.0377948	-0.0319485	0.021405	0.00108233	-0.362839	-0.0115898	-0.0582515	-0.168869	-0.161025	-0.158121	-0.126019	-0.0357423	0.00447698	0.00855631	-0.0926911	-0.0463359	0.100473	-0.145269	0.110928	0.0531252	0.0146811	0.000274461
Caspase Cascade Pathway (DNA Fragmentation)	0.0997369	-0.0302499	-0.0727015	-0.0724532	-0.276387	-0.225864	-0.0882759	-0.0750793	-0.081892	-0.0350866	-0.0984318	-0.107931	-0.0807694	-0.0324999	-0.068744	0.0113971	-0.216094	0.0563552	-0.117173	-0.181244	0.175329	0.102441	0.0172302	0.0838774	-0.0381373	0.0626011	0.0318009	0.0242286	0.0515451	0.201	0.12623	0.0279632	-0.0799493	0.00049617	-0.035752	0.0541737	0.0156488
CD40 Main Pathway	0.120952	0.0663213	-0.0949022	-0.0729897	-0.127042	-0.0357377	0.0351192	0.0171439	0.00655927	0.00372946	-0.0597253	-0.0199452	-0.115817	-0.0232009	-0.0554165	-0.0367965	-0.0582757	0.0235893	-0.0198846	-0.182806	-0.143012	-0.118766	0.00388747	-0.00110396	-0.062379	-0.0316972	0.0395584	0.0318643	0.0308426	0.0545365	0.0741054	0.00394366	-0.0620966	-0.0143114	0.0107571	0.0328433	0.00437582
CD40 Pathway (Cell Survival)	0.0277216	-0.015681	-0.142932	0.0113546	-0.0216608	-0.00619746	0.0309086	0.0384201	0.139346	0.0660247	0.0333761	0.0806301	-0.170494	0.113164	-0.0765324	0.0205346	-0.0286662	0.0897251	0.0562898	-0.160494	-0.1475	-0.255385	-0.114742	-0.153658	-0.0739615	-0.145974	0.0442361	0.0571516	0.05475	0.0708736	-0.0106721	0.153271	-0.136679	0.203678	0.0857381	0.123925	0.115559
CD40 Pathway (Gene Expression Cell Adhesion Molecule via NFKB2)	0.117319	0.0540911	-0.133879	-0.0979779	-0.173341	-0.124279	-0.0337514	-0.0398603	-0.0420909	-0.0440731	-0.0760912	-0.0995981	-0.122926	-0.057366	-0.0140353	-0.0311553	-0.0786851	0.0161737	-0.0571392	-0.0389058	-0.0260593	0.000116486	0.023543	0.143865	-0.0250404	0.00702608	0.0551968	0.00684468	0.034135	0.102725	0.134755	-0.120056	-0.0220356	-0.0913418	0.0142834	0.0238491	-0.0104572
CD40 Pathway (Gene Expression Cell Survival via NFKB2)	0.117319	0.0540911	-0.133879	-0.0979779	-0.173341	-0.124279	-0.0337514	-0.0398603	-0.0420909	-0.0440731	-0.0760912	-0.0995981	-0.122926	-0.057366	-0.0140353	-0.0311553	-0.0786851	0.0161737	-0.0571392	-0.0389058	-0.0260593	0.000116486	0.023543	0.143865	-0.0250404	0.00702608	0.0551968	0.00684468	0.034135	0.102725	0.134755	-0.120056	-0.0220356	-0.0913418	0.0142834	0.0238491	-0.0104572
CD40 Pathway (Gene Expression Co-Stimulatory Molecules via NFKB2)	0.117319	0.0540911	-0.133879	-0.0979779	-0.173341	-0.124279	-0.0337514	-0.0398603	-0.0420909	-0.0440731	-0.0760912	-0.0995981	-0.122926	-0.057366	-0.0140353	-0.0311553	-0.0786851	0.0161737	-0.0571392	-0.0389058	-0.0260593	0.000116486	0.023543	0.143865	-0.0250404	0.00702608	0.0551968	0.00684468	0.034135	0.102725	0.134755	-0.120056	-0.0220356	-0.0913418	0.0142834	0.0238491	-0.0104572
CD40 Pathway (Gene Expression COX2 and Prostaglandins via NFKB2)	0.117319	0.0540911	-0.133879	-0.0979779	-0.173341	-0.124279	-0.0337514	-0.0398603	-0.0420909	-0.0440731	-0.0760912	-0.0995981	-0.122926	-0.057366	-0.0140353	-0.0311553	-0.0786851	0.0161737	-0.0571392	-0.0389058	-0.0260593	0.000116486	0.023543	0.143865	-0.0250404	0.00702608	0.0551968	0.00684468	0.034135	0.102725	0.134755	-0.120056	-0.0220356	-0.0913418	0.0142834	0.0238491	-0.0104572
CD40 Pathway (Gene Expression Immunoglobulin Class Switch via NFKB2)	0.117319	0.0540911	-0.133879	-0.0979779	-0.173341	-0.124279	-0.0337514	-0.0398603	-0.0420909	-0.0440731	-0.0760912	-0.0995981	-0.122926	-0.057366	-0.0140353	-0.0311553	-0.0786851	0.0161737	-0.0571392	-0.0389058	-0.0260593	0.000116486	0.023543	0.143865	-0.0250404	0.00702608	0.0551968	0.00684468	0.034135	0.102725	0.134755	-0.120056	-0.0220356	-0.0913418	0.0142834	0.0238491	-0.0104572
CD40 Pathway (Gene Expression Procoagulant Activity via NFKB2)	0.117319	0.0540911	-0.133879	-0.0979779	-0.173341	-0.124279	-0.0337514	-0.0398603	-0.0420909	-0.0440731	-0.0760912	-0.0995981	-0.122926	-0.057366	-0.0140353	-0.0311553	-0.0786851	0.0161737	-0.0571392	-0.0389058	-0.0260593	0.000116486	0.023543	0.143865	-0.0250404	0.00702608	0.0551968	0.00684468	0.034135	0.102725	0.134755	-0.120056	-0.0220356	-0.0913418	0.0142834	0.0238491	-0.0104572
CD40 Pathway (Gene Expression Pro-Inflamatory Cytokines via NFKB2)	0.117319	0.0540911	-0.133879	-0.0979779	-0.173341	-0.124279	-0.0337514	-0.0398603	-0.0420909	-0.0440731	-0.0760912	-0.0995981	-0.122926	-0.057366	-0.0140353	-0.0311553	-0.0786851	0.0161737	-0.0571392	-0.0389058	-0.0260593	0.000116486	0.023543	0.143865	-0.0250404	0.00702608	0.0551968	0.00684468	0.034135	0.102725	0.134755	-0.120056	-0.0220356	-0.0913418	0.0142834	0.0238491	-0.0104572
Cellular Apoptosis Main Pathway	-0.0549481	-0.0126181	0.0860535	0.0347353	0.0345093	0.035473	0.0415925	0.0250957	0.0248092	-0.001929	0.0021322	0.0157787	0.0742907	-0.0136624	0.0250651	0.010274	0.028128	-0.0182565	0.0217202	0.132424	0.0739272	0.039081	0.00698407	0.00272104	0.0334358	0.0193962	0.0165144	0.0144319	0.00525092	-0.0315906	-0.0163063	-0.0528394	0.0262517	-0.0558283	-0.00357778	-0.00463757	0.00589378
Cellular Apoptosis Pathway (Depolarization)	-0.0131893	-0.0407178	-0.0596817	-0.0560951	0.136069	-0.13353	-0.0421823	-0.0326316	-0.103041	-0.104082	-0.0440765	-0.186201	-0.174006	0.0324359	-0.0968659	-0.0213886	0.166967	0.0563032	0.200867	-0.13638	-0.139249	-0.104805	-0.0644065	-0.078805	-0.101786	-0.115522	-0.0259325	-0.0502374	-0.00966989	-0.0917567	-0.0174247	0.0985649	-0.0521871	0.0918849	-0.096314	-0.0954708	-0.0937704
Cellular Apoptosis Pathway (DNA Fragmentation)	0.0765257	-0.00808441	-0.0109971	0.0106063	-0.0671443	-0.0215632	-0.0282824	0.0127066	-0.0136132	0.0582317	0.0399653	0.025983	-0.074508	0.0823002	-0.0120548	-0.0343854	-0.065284	0.0914191	-0.033051	-0.103797	0.0725886	0.0493684	-0.089867	0.02273	-0.075891	-0.0588358	-0.0436483	-0.00070722	0.0419619	0.00688521	0.0789822	0.157849	-0.131856	0.163954	-0.0144953	0.0251551	0.0235527
Cellular Apoptosis Pathway (Gene Expression BAX BID BAK Ras Noxa PUMA APAF1 Survivin BCL2 via TP53)	0.0801476	0.00494218	0.0207166	0.000545834	0.0639375	-0.0744104	-0.0681391	-0.0177897	-0.142928	-0.118188	-0.0716652	-0.184517	-0.141818	0.014487	-0.0778742	-0.035661	0.173086	0.00485804	0.129536	-0.34971	-0.16352	-0.0955711	-0.112597	-0.183139	-0.163497	-0.050843	-0.0297531	-0.027255	-0.0248169	-0.149023	-0.0814069	-0.00300667	-0.0427391	0.0860152	-0.0648231	-0.105579	-0.117684
Cellular Apoptosis Pathway (Gene Expression FLIP CIAP2 BFL1 BCL2 via NFKB2)	0.127096	0.0585987	-0.145036	-0.106143	-0.187786	-0.134636	-0.036564	-0.0431819	-0.0455985	-0.0477459	-0.0824322	-0.107898	-0.13317	-0.0621465	-0.0152049	-0.0337516	-0.0852422	0.0175215	-0.0619008	-0.042148	-0.0282309	0.000126193	0.0255049	0.155854	-0.0271271	0.00761159	0.0597966	0.00741507	0.0369796	0.111285	0.145984	-0.130061	-0.0238719	-0.0989536	0.0154737	0.0258366	-0.0113287
Chemokine Main Pathway	0.111644	0.0240874	-0.0624101	-0.0480691	-0.0729279	-0.0580902	-0.058554	-0.0553967	-0.0766269	-0.0159987	-0.0293752	-0.0678476	-0.0769884	0.00199863	-0.0216593	-0.0440343	-0.0664425	0.0261477	-0.0465701	-0.257046	-0.0471813	-0.0164991	-0.0557874	-0.0890059	-0.105736	-0.0726851	-0.0337697	-0.014503	0.00497349	-0.00783228	0.0074336	0.0808252	-0.0967547	0.100515	0.0279916	0.00375955	-0.019226
Chemokine Pathway (Cell Activation)	0.127741	0.0405375	-0.118867	-0.112612	-0.0396984	-0.100727	-0.0449436	-0.0584794	-0.0720322	-0.00521312	-0.0452923	-0.0730081	-0.0480903	-0.0154972	-0.0202731	-0.0698929	-0.129953	-0.00632119	-0.0238601	-0.152799	-0.0362673	0.0526994	0.0788119	0.0302682	0.05636	-0.00117129	0.00310474	-0.0276784	0.0108442	0.0965114	0.0186405	0.0409013	-0.00266107	0.0315217	-0.00507766	-0.00627413	-0.0221134
Chemokine Pathway (Gene Expression and Apoptosis via ELK1)	0.163454	0.0841748	-0.0997791	-0.124491	-0.0796326	-0.0156992	0.0166672	-0.014236	-0.0216058	0.0395085	-0.0376733	-0.0289202	-0.0345335	-0.0263973	-0.0380521	-0.0376003	-0.066985	-0.0191289	-0.0139094	-0.120217	-0.132574	-0.00340515	0.0586148	-0.0766555	-0.0306285	-0.0220383	-0.00288562	0.00494325	0.0333043	0.0488058	-0.0155824	0.102784	-0.0746815	0.0720382	0.00957254	-0.0196093	-0.0318615
Chemokine Pathway (Internalization Degradation Recycling)	0.0828543	0.0130613	-0.0832571	-0.0354933	0.0180777	-0.015711	-0.0388973	-0.0510932	-0.0561528	0.0167586	0.0425872	-0.0826619	-0.111456	0.116453	0.0599204	-0.0798456	-0.0123687	0.104651	-0.0442995	-0.263804	-0.144212	-0.0747479	0.0302432	-0.139219	-0.108997	-0.0727959	-0.0507994	-0.00278019	0.0183066	-0.00295741	-0.0118333	0.219106	-0.159996	0.267515	0.0676889	0.0118637	-0.00122662
Chromatin Main Pathway	0.023274	0.000551887	-0.113575	-0.043048	0.152879	-0.0221252	-0.0633637	-0.0229706	0.0184404	0.000768046	-0.0232978	-0.0570997	-0.0435798	0.0497956	-0.0509708	-0.190087	-0.105465	-0.0492563	-0.00596359	-0.127633	-0.0374153	0.00465713	0.0561162	0.0707334	0.0233297	0.00555403	-0.0291081	-7.0799e-05	0.0293807	0.0370434	-0.0478699	0.0738343	0.0543758	0.0549789	0.0218233	0.00854238	0.0109236
Circadian Main Pathway	-0.0296744	0.102606	-0.0660295	0.162991	0.0509616	0.142207	0.0808336	0.109136	0.102975	0.0972051	0.114647	0.103607	0.0133863	0.0247237	-0.0110739	-0.0843047	0.188334	-0.0415394	0.00574147	-0.00436124	-0.15764	-0.209817	-0.325104	-0.11306	-0.0985809	-0.0852465	0.0319203	0.0182302	-0.0399742	-0.207923	-0.0934816	-0.199063	-0.0231533	-0.0545467	0.0667059	0.0431319	0.0787027
CREB Main Pathway	0.10295	0.00865785	-0.0995525	-0.044431	-0.0237861	-0.043799	-0.0713782	-0.0245868	-0.0504751	0.00676205	0.00490113	-0.0364417	-0.08208	0.0393238	-0.0354575	-0.0367662	-0.0319308	0.0293622	-0.0281772	-0.266011	-0.105315	-0.0785313	-0.0774484	-0.0635885	-0.100785	-0.0726945	-0.0395229	-0.0135595	-0.0152612	0.01485	-0.00387761	0.122948	-0.0843125	0.149894	0.0348423	0.0168968	0.00309296
Cytokine Network Main Pathway	0.110139	-0.00863426	-0.146559	-0.0260121	0.016809	-0.08976	-0.122145	-0.121603	-0.103938	-0.207386	-0.121458	-0.13954	-0.267775	0.0987692	-0.00140354	-0.0346219	-0.10632	0.054461	0.0329905	-0.0895034	-0.18067	-0.056098	-0.00391257	-0.171785	-0.150279	-0.147771	-0.178315	-0.0783975	-0.0514883	-0.00133868	-0.112785	0.505936	-0.167629	0.495166	-0.112719	-0.0654482	-0.0710721
EGF Main Pathway	0.113871	0.0362817	-0.0823671	-0.0241734	-0.0729804	-0.0397335	-0.0139152	-0.023064	-0.029055	0.023817	-0.0594108	-0.0431362	-0.108376	0.0448281	-0.0287684	-0.0472568	-0.0712311	0.023122	0.0349329	-0.165534	-0.113529	-0.0545667	0.0342915	-0.0380555	-0.0634848	-0.02158	-0.0331809	-0.00573011	0.00829251	0.0309747	0.0251611	0.0999593	-0.0509502	0.0944901	0.00845633	0.00668343	-0.0117655
EGF Pathway (Actin Cytoskeletal Rearrangement)	0.0655987	0.00734943	0.0293293	0.0865599	-0.000873542	0.0152589	-0.0932444	-0.0715675	-0.0691851	-0.0243899	-0.0468354	-0.0638854	-0.174267	0.105413	0.0353086	0.0595191	-0.0447792	0.026258	0.226074	-0.0362416	-0.0413624	0.0292844	-0.0874974	-0.0886074	-0.110832	-0.0190252	-0.0946519	-0.073956	-0.0834607	-0.0210542	0.0703151	0.162388	-0.015123	0.167828	-0.0888209	-0.0463504	-0.0589981
EGF Pathway (Cell Motility)	0.125957	-0.0551414	-0.0778991	0.0579333	0.288747	0.0743102	-0.171841	-0.157282	-0.202636	-0.0609597	0.0781429	-0.142476	-0.0830801	0.198043	0.0188969	0.0317693	0.0780635	-0.024065	0.0836959	0.0601973	0.043214	0.0688483	-0.127044	-0.18472	-0.18108	-0.241022	-0.255497	-0.0548575	-0.131535	-0.152725	-0.178771	0.608346	-0.101861	0.692188	0.11797	-0.0320143	-0.0112958
EGF Pathway (Cell Survival)	0.144711	0.0103732	-0.0820246	-0.0156327	-0.123912	-0.0571856	-0.0351513	-0.087792	-0.0387445	-0.0188489	-0.0241866	-0.0613509	-0.191452	0.050663	-0.0734269	-0.0569149	-0.135497	0.0122973	-0.00319429	-0.126309	-0.0480413	-0.0370927	0.0351308	0.0128899	-0.0573689	0.0186833	-0.0332504	-0.000119244	0.0238186	0.0643639	0.0622269	0.0255088	-0.0646073	0.101254	0.0338162	0.0512353	0.0245189
EGF Pathway (Cytoskeleton Regulation)	0.129025	-0.00325396	-0.0987335	-0.0174892	-0.0254237	-0.0405431	-0.169724	-0.145907	-0.20008	-0.118057	-0.115921	-0.191454	-0.0791433	0.052762	-0.0570068	-0.0797741	-0.182905	0.0521138	-0.0340318	-0.0949277	0.0337047	0.0447398	-0.0489494	-0.0509153	-0.174034	-0.139178	-0.085586	-0.0490235	-0.00455081	-0.182589	-0.0995996	0.338034	-0.138464	0.406786	0.0542175	-0.0802262	-0.0696459
EGF Pathway (EGFR Endocytosis)	0.0408609	-0.0669905	-0.100966	0.0411099	0.20676	0.0342172	-0.195617	-0.184528	-0.249223	-0.105441	-0.0466036	-0.158393	-0.157284	0.146359	-0.0142514	-0.0710012	-0.0542852	0.117121	-0.0356328	-0.152521	-0.0340523	-0.0111334	-0.174966	-0.141666	-0.28671	-0.267506	-0.172323	-0.0510134	-0.0777376	-0.315761	-0.154381	0.487451	-0.155225	0.623294	0.0830949	-0.077926	-0.0565999
EGF Pathway (Gene Expression via FOS NFKB2 MYC STAT1 ELK1 STAT3 JUN)	0.142099	0.0707729	-0.142723	-0.0989598	-0.13939	-0.0781414	0.0330879	0.0049301	0.0064754	0.0127249	-0.0649818	-0.0274002	-0.100269	0.0152657	-0.0883719	-0.0958082	-0.0944257	-0.00547353	-0.0669368	-0.192121	-0.151998	-0.0995338	0.0375631	0.00705885	-0.042423	-0.0101013	0.0161337	0.0319908	0.0465852	0.0705886	0.0653603	0.0253508	-0.0369331	-0.0241116	0.0110909	0.0316447	0.00670968
EGF Pathway (IP3 Signaling)	0.0617432	-0.0400104	0.0916408	0.101154	0.271576	0.0752291	-0.109376	-0.169704	-0.0986106	-0.162956	0.0366057	-0.0701862	-0.144912	0.18222	-0.0221625	-0.114589	0.0621616	0.00579725	0.0235635	-0.0930227	-0.0700092	-0.00123832	-0.12336	-0.232188	-0.258975	-0.261418	-0.225902	-0.0767744	-0.1472	-0.299502	-0.186491	0.476565	-0.161192	0.601745	0.041467	-0.0544674	-0.0277456
EGF Pathway (Rab5 Regulation Pathway)	0.00122052	-0.00785907	-0.0861481	0.0948998	0.169786	0.129244	0.131278	-0.00346664	0.00406443	0.0619874	0.00620225	0.0338954	-0.0586687	0.0416492	-0.0148169	-0.176492	0.156658	0.0751021	0.00698553	-0.158415	-0.108228	-0.101042	-0.172539	-0.250557	-0.137649	-0.156836	-0.090516	0.135619	-0.143512	-0.0782818	-0.208588	0.309991	-0.159154	0.289405	0.311007	0.0655627	0.113898
ErbB Family Main Pathway	0.126998	0.0219442	-0.0591917	-0.0960014	-0.0151932	-0.0508659	-0.0715731	-0.0276723	-0.0546545	-0.0029899	-0.0216345	-0.0490787	-0.0415237	0.036522	-0.0507873	-0.0370693	-0.0693312	0.00205296	-0.00685234	-0.179251	-0.0322972	0.00264575	0.0531486	0.025184	0.0211039	-0.0060235	-0.0310016	-0.0235023	-0.00176167	0.0655063	0.00847397	0.0594061	-0.0065204	0.0733974	0.014633	0.00569774	-0.00412995
ErbB Family Pathway (Anti-Apoptosis)	0.0907136	0.168396	0.253104	0.142647	-0.0603475	0.113324	0.061505	0.0764799	0.025893	-0.0230096	-0.0201849	0.0215634	-0.0376765	-0.100994	0.0664067	0.0319041	-0.0630108	0.0307666	-0.0423048	-0.248046	0.165115	0.185396	0.0994531	0.0549597	0.159841	0.158253	0.0497464	-0.00865239	-0.0310683	0.0913218	0.0450475	-0.0146465	0.048788	-0.0823341	-0.0655834	-0.0683976	-0.0799096
ErbB Family Pathway (Gene Expression via JUN FOS ELK1)	0.127895	0.0550058	-0.0940685	-0.127515	-0.111401	-0.0716904	0.0308146	0.0142804	0.018991	-0.0228975	-0.0483429	0.00953537	-0.0547138	0.0192953	-0.0798377	-0.0890634	-0.117561	-0.035517	-0.0432149	-0.192956	-0.150575	-0.0783132	0.0619081	-0.010876	-0.0185323	-0.0019369	0.0131843	0.0230043	0.0275873	0.0626357	0.0240166	0.0183168	-0.0424161	-0.0270153	0.000271534	0.0242478	0.00718869
ErbB Family Pathway (Translation)	0.0197929	-0.188611	-0.0627834	-0.166205	-0.270311	-0.36013	-0.35831	0.0245249	-0.385605	-0.10363	-0.149755	-0.215404	0.269625	-0.190664	-0.273227	-0.0655516	-0.266984	-0.0249664	-0.19141	-0.0372534	0.365705	0.365856	0.289613	0.269254	0.240887	0.194178	-0.110941	-0.0581247	0.0684003	0.354945	0.109404	0.130294	0.0963394	0.118999	-0.0444863	-0.0401503	-0.044995
ERK Signaling Main Pathway	0.0882628	0.00834379	-0.0707242	-0.0249738	-0.0164019	-0.043196	-0.0890123	-0.0466518	-0.0843461	-0.0212352	-0.0126416	-0.0617499	-0.0681222	0.0075092	-0.0231397	-0.0405435	-0.0377246	0.0203866	-0.0377202	-0.232597	-0.0795224	-0.0468061	-0.0493283	-0.0685291	-0.0908271	-0.093723	-0.0467301	-0.0221611	-0.00776925	-0.0350134	-0.0191337	0.112573	-0.0964634	0.147435	0.0318371	-0.00736921	-0.0220466
ERK Signaling Pathway (Cell Survival)	0.153115	0.0223993	-0.0357304	-0.0809978	-0.221813	-0.225536	-0.207726	-0.203719	-0.228068	-0.0422195	-0.111615	-0.212871	-0.164854	-0.256128	-0.0712086	-0.138975	-0.268283	-0.0783065	-0.17471	0.255318	0.26019	0.314236	0.213645	0.240741	0.0662302	0.0874409	-0.00643324	-0.154284	0.0129572	0.172217	0.0707667	-0.139815	0.0316033	-0.213472	-0.178072	-0.158177	-0.173004
ERK Signaling Pathway (EGFR signaling)	0.192593	0.047059	-0.129958	0.0162659	0.0897083	0.0720628	-0.0755405	-0.0208589	-0.0656221	0.185251	0.0703533	-0.0380667	0.0293019	0.134733	-0.0707256	-0.141972	0.00180963	0.0716409	0.154081	-0.113682	0.0334568	-0.0703912	0.050757	-0.00159966	0.0432119	-0.0534392	-0.0112819	0.00302887	-0.00568694	0.0455336	-0.00440717	0.135721	-0.0476257	0.198125	0.120094	0.0427395	0.0333438
ERK Signaling Pathway (Gene Expression via CAPN6 TP53 FOS ATF1 MYC ELK3 MYLK ETS1 SRF HIST1H3B CREB3 STAT3 NFKB2 HMGN1 ESR2 ELK1 PAX6 JUN)	0.134784	0.0251563	-0.0625998	-0.0232413	-0.0323758	-0.0572054	-0.129957	-0.0974082	-0.120437	-0.0288615	-0.0209632	-0.0887693	-0.0588003	-0.0278385	-0.0546561	-0.100346	-0.0409034	-0.0110343	-0.0721746	-0.152692	-0.0197971	0.017713	-0.00902265	-0.0195336	-0.0954025	-0.124416	-0.0387194	-0.0314879	-0.0207106	-0.047578	-0.0310158	0.0722283	-0.0815541	0.12403	0.0552836	-0.012956	-0.0428301
ERK Signaling Pathway (Translation)	0.171125	0.0458837	-0.134013	-0.00719117	0.0211759	0.0272588	-0.039731	-0.00122947	-0.0364586	0.0451775	0.040672	-0.0160155	-0.0306559	0.142469	-0.056369	-0.119094	0.0159456	0.0582216	0.122164	-0.167474	-0.00157705	-0.0705084	0.077784	0.0286253	0.0362599	-0.0215354	0.00589578	0.015633	0.0251952	0.0667183	0.0296832	0.124182	-0.0418297	0.158983	0.0891214	0.03631	0.0400164
Erythropoietin Main Pathway	0.0613718	0.0177998	-0.0662164	-0.0457064	-0.0709634	-0.0453063	-0.000783183	-0.0156228	-0.0040542	0.0198013	0.0258664	-0.000958784	-0.0668901	0.0127494	-0.0127631	-0.0491975	-0.0149881	0.00452672	-0.00624834	-0.10147	-0.0793126	-0.0464085	0.0274345	0.00341075	-0.0218388	-0.0235882	-0.00726291	0.00335533	0.00874659	0.0693954	0.0109833	0.055636	-0.0403665	0.0360274	0.0162834	0.0256682	0.00924961
Erythropoietin Pathway (Anti-Apoptosis)	-0.125589	-0.00522857	0.00834527	0.0681416	0.0497415	-0.0197905	-0.0213719	-0.166706	0.0163029	-0.123183	-0.0117233	-0.074695	-0.162883	-0.10012	-0.0687103	-0.0822156	-0.104322	-0.0899379	-0.0153538	0.327285	0.0823411	0.140645	0.172408	0.164487	0.0786781	0.011227	0.0150115	-0.0352358	-0.00193385	0.00818827	-0.0666303	-0.0878811	0.0186048	-0.0840456	-0.0367465	-0.0736667	-0.0777498
Erythropoietin Pathway (BCLXL Gene Expression via STAT5B)	-0.064214	0.0113464	-0.109291	-0.108621	-0.197839	-0.0155221	0.256267	0.14158	0.167843	0.0355595	-0.0714426	0.0995538	0.0311929	0.0782651	0.0500988	0.105472	-0.0211718	0.0923414	0.0219753	-0.168406	-0.289704	-0.245	0.116632	-0.262996	-0.109685	0.0756833	0.068285	0.127311	0.195378	0.139935	0.120547	0.179169	-0.115248	-0.0430601	-0.00734533	0.133729	0.146625
Erythropoietin Pathway (Cell Cycle Progression)	0.11487	0.0943415	-0.130665	-0.0534235	-0.159983	-0.0275074	0.147404	0.0895535	0.106622	0.0326529	-0.0051115	0.0986884	-0.0736183	0.0440829	-0.0316432	-0.0797732	0.00559683	0.0415834	0.00246484	-0.400816	-0.39471	-0.384358	-0.152034	-0.123181	-0.139439	-0.0953126	0.0384537	0.0885082	0.0392895	0.0552812	0.0214076	0.0584316	-0.198941	0.000167477	0.0428821	0.0963443	0.0835646
Erythropoietin Pathway (Cell Survival)	0.111568	0.0355911	-0.0573463	-0.0600139	-0.131129	-0.0299989	0.0221499	0.0114567	0.00894415	0.0527818	0.032331	0.0245324	-0.0816994	-0.00417247	-0.0549341	-0.0890608	-0.0286024	0.0304748	-0.0137424	-0.118547	-0.0502306	-0.0270667	0.00920989	-0.0134665	-0.0356613	-0.0149708	0.0047319	0.0164713	0.0196055	0.10113	0.0564067	0.0474725	-0.0788711	-5.8926e-05	0.0186964	0.0452541	0.0156943
Erythropoietin Pathway (Gene Expression Neuroprotection via NFKB2)	0.0492251	0.0275003	-0.0806328	-0.048732	-0.158159	-0.0619617	0.04173	0.0325981	0.0274692	0.0648438	0.0198468	-0.0221194	-0.0815725	-0.0626717	0.0254158	0.0185499	-0.0192951	0.0881622	-0.0765487	-0.0998698	-0.126193	-0.0729667	0.0980354	0.119239	-0.0469425	0.0194923	0.0515348	0.0229251	0.0349009	0.133723	0.127101	-0.0608476	-0.050774	-0.0848947	0.0498626	0.0642324	0.0355332
Erythropoietin Pathway (GPI Hidrolysis and Ca2+ influx)	-0.058522	0.0239429	0.117582	0.0225502	0.0539244	0.107388	0.309011	0.214488	0.303328	-0.065369	0.192874	0.216336	-0.0248943	0.0745136	0.0815518	0.116507	0.0898775	0.123496	0.098199	-0.358344	-0.381226	-0.285711	0.129118	-0.310069	-0.18257	-0.13565	-0.0222728	0.0782566	0.0437558	-0.0409327	0.0168274	0.5464	-0.349853	0.351428	0.0452414	0.143971	0.136656
Estrogen Main Pathway	0.0946388	0.00345062	-0.10166	-0.0421425	-0.030553	-0.0506037	-0.0715695	-0.0311574	-0.0495047	-0.0143122	-0.00882134	-0.0472541	-0.0780428	0.0236703	-0.0196515	-0.0471754	-0.0233105	0.0227494	-0.0171888	-0.182041	-0.092986	-0.0561433	-0.03528	-0.00713513	-0.0639752	-0.0556793	-0.0293661	-0.0141698	-0.00490792	0.0366254	0.0286382	0.116038	-0.0565095	0.137414	0.0228441	0.0104033	-0.00173126
Estrogen Pathway (Anti-Apoptosis)	0.136601	-0.00919443	-0.0756961	-0.0233123	0.0653508	0.021426	-0.0863742	-0.0379569	-0.0651192	-0.0201003	0.012154	-0.0946718	-0.148546	0.0954246	-0.0158455	-0.0691988	-0.0782279	0.0471342	0.0398188	-0.184638	-0.109114	-0.0599561	0.0154839	-0.0163504	-0.0813329	-0.0371357	-0.0500189	-0.0447519	-0.0101428	0.109693	0.035859	0.147517	-0.076742	0.210005	-0.000387487	0.0266968	0.00905617
Estrogen Pathway (Gene Expression via FOS JUN ELK1 SP1 POLR2B CREB3 NFKB2)	0.110176	-0.00239081	-0.0845265	-0.0681273	-0.0225721	-0.0706563	-0.0761899	-0.045124	-0.0605307	-0.0309719	-0.0483268	-0.0801419	-0.106631	0.0214234	-0.0338387	-0.0870303	-0.0697096	0.00832876	-0.00898942	-0.0862557	-0.0817955	-0.0231651	0.0201028	0.0312701	-0.043184	-0.0362148	-0.0298552	-0.0250124	0.00291887	0.0836214	0.0359891	0.133228	-0.0411823	0.151152	-0.0228949	0.00685634	-0.0135206
Estrogen Pathway (Vasodilatation)	-0.152989	-0.23641	0.0386207	0.241844	-0.266224	0.0999483	0.484893	0.0499579	0.330663	0.411848	0.328158	0.338797	-0.0375639	-0.244108	0.584064	0.622269	0.317579	0.00622181	0.0895646	1.03638	0.115561	0.125848	0.379989	0.83782	-0.233216	0.558444	0.540314	0.462121	0.600399	0.630287	0.607065	0.0578057	0.169987	-0.489522	0.250255	0.47429	0.398649
FLT3 Signaling Main Pathway	0.11249	0.0321604	-0.0762917	-0.0838333	-0.0710905	-0.0349705	-0.0348969	-0.0209307	-0.0529665	0.0110754	-0.0280286	-0.0364699	-0.0564374	-0.0298984	-0.0551987	-0.0906946	-0.0590737	0.015604	-0.0329113	-0.11532	-0.074709	-0.0191609	0.0453192	0.000241183	-0.0357343	0.00556691	-0.0043807	-0.00460344	0.0383631	0.0556935	0.0231576	0.0194175	-0.0272865	0.00696202	0.0217456	0.015477	-0.00167658
FLT3 Signaling Pathway (Transcription via ELK3 MAPK12 CREB3 STAT2)	0.124169	0.0342193	-0.106656	-0.0796219	-0.0993627	-0.0436339	-0.0330359	-0.0111054	-0.054539	-0.0239638	-0.062881	-0.0287912	-0.0302286	-0.0469082	-0.0378213	-0.096055	-0.0531858	0.00800375	-0.0433435	-0.158015	-0.111854	-0.0626483	-0.0143534	-0.041411	-0.0776166	-0.0139379	-0.0113765	0.00129874	0.0360072	0.0476781	0.0201502	0.0457999	-0.0485659	0.0181172	0.0241959	0.00903423	-0.0047625
FLT3 Signaling Pathway (Translation)	0.0887971	0.0116608	-0.0523715	-0.0437413	-0.192209	-0.182789	-0.183835	-0.0253806	-0.19942	0.176193	-0.0955836	-0.134325	0.0784186	-0.250703	-0.17265	-0.0527197	-0.152786	-0.0782525	-0.209689	0.0895702	0.190711	0.178014	0.129685	0.190644	0.155298	0.101787	-0.00917058	-0.110227	-0.00281586	0.162956	0.0548895	-0.172166	0.0558993	-0.232852	-0.0709617	-0.115105	-0.105447
Glucocorticoid Receptor Signaling Main Pathway	-0.0803297	-0.0448938	0.0612591	-0.00408736	0.0347672	0.00268978	0.00265348	0.0217537	0.0325391	0.0339025	0.020085	0.033991	0.0963811	0.00470272	-0.00825173	0.0118361	0.0231682	-0.0328123	0.0203605	0.188444	0.110343	0.0565063	0.0439111	0.133753	0.122458	0.0938429	0.0335155	0.0141326	0.00439729	0.09207	0.0293007	-0.0593173	0.126261	-0.0839043	-0.00393223	0.0177243	0.0285976
Glucocorticoid Receptor Signaling Pathway (Cell Cycle Arrest)	-0.0239185	-0.131786	0.0643459	-0.0194976	0.20411	-0.0434873	-0.127688	0.00590946	-0.0109572	-0.0334628	0.176205	-0.0444503	-0.129394	0.128797	-0.126264	0.0899729	-0.0552198	0.183968	-0.0609089	-0.326892	0.0479883	0.105081	0.183075	0.0318491	0.113375	-0.0706647	-0.140732	-0.13755	-0.0202577	-0.0397372	-0.0507028	0.498825	-0.0687619	0.349031	-0.262107	-0.117639	-0.135182
Glucocorticoid Receptor Signaling Pathway (Cell Cycle Progression)	-0.00204792	-0.0105456	-0.0317171	0.0182893	0.077177	0.0267429	-0.0174346	0.0561854	0.0551904	0.119837	0.0418175	0.0388322	-0.00903256	0.0935255	-0.0199919	-0.0493703	0.0284479	0.0647049	0.0497399	-0.171408	0.0142118	0.00415563	0.0109243	0.130183	0.0395986	0.0243065	-0.00595676	-0.00207682	0.04141	0.07276	0.0534811	0.0562945	0.0438218	0.0312488	-0.0108152	0.0204321	0.0176437
Glucocorticoid Receptor Signaling Pathway (Gene Expression via CREB3 STAT5B SLC22A2 POU2F1)	0.0150442	-0.0178614	-0.0211555	-0.00538926	0.0338491	-0.0018201	-0.0517138	0.00428635	-0.0158398	0.0633757	0.025231	0.00840458	-0.0107482	0.0600974	0.0473161	-0.0477011	0.00234301	0.0558998	0.0489415	-0.149124	0.0159392	0.0323547	0.0527884	0.105169	0.0175469	0.00902274	-0.0127099	-0.00624639	0.0239382	0.035221	0.0365136	0.0150978	0.0537267	0.0252025	0.00177022	0.00999641	0.00699222
Glucocorticoid Receptor Signaling Pathway (Histone Deacetylation)	0.0595802	-0.00671808	0.0147222	0.10899	-0.19223	-0.142455	-0.250627	0.0125945	-0.24143	0.0419661	0.0513575	-0.160052	0.120041	0.00299798	0.0707817	0.0161676	-0.155575	0.0681618	0.0254997	-0.351879	0.136991	0.149234	0.0918176	0.172518	0.183232	0.0186281	0.0407403	-0.0323754	0.0774033	0.0504652	-0.00605994	0.162852	0.0962051	0.140286	-0.147937	-0.114326	-0.113175
Glucocorticoid Receptor Signaling Pathway (Inflammatory Cytokines)	-0.0585288	-0.0168682	0.0779772	0.0699637	0.106873	0.0583925	0.0119628	0.0442751	0.0430195	0.0304421	0.0349401	0.051337	0.0571872	0.0368793	0.0330223	0.0196661	0.059351	0.0133148	0.0217243	0.038491	0.0933344	0.0336366	-0.0203976	0.053205	0.0438786	0.0309823	0.00974663	0.0132077	0.00919465	0.0210019	0.00849767	-0.0168578	0.0678706	-0.0263468	0.0105048	0.0162331	0.0312113
GPCR Main Pathway	0.105669	0.0225297	-0.0902252	-0.0393036	-0.0501627	-0.0350319	-0.0345709	-0.0189059	-0.0349782	0.00901747	-0.00704174	-0.0319739	-0.0635153	0.0355791	-0.0331002	-0.0500358	-0.0456427	0.0228497	-0.016477	-0.234654	-0.13887	-0.093003	-0.0169061	-0.0613971	-0.0709709	-0.0467762	-0.0289246	4.04577e-05	-0.000454453	0.0426297	0.0183538	0.123453	-0.072391	0.123703	0.0354571	0.0242413	0.0105504
GPCR Pathway (Gene Expression via JUN NFKB2 ELK1 SRF FOS CREB3)	0.112436	0.0540088	-0.111722	-0.0512145	-0.0745751	-0.0228713	0.0124913	0.0277847	0.0121565	-0.00401613	-0.047016	0.00737531	-0.0799593	0.0332392	-0.020488	-0.0323068	-0.0335596	0.0460131	-0.000854618	-0.233431	-0.197338	-0.104418	-0.0115869	-0.0870084	-0.0905871	-0.029232	-0.0313766	0.00363653	0.0271237	0.0700804	0.0452451	0.135901	-0.0657641	0.0910123	-0.0051146	0.0229836	0.0128972
Growth Hormone Signaling Main Pathway	0.118175	0.0385756	-0.107431	-0.0928143	-0.105293	-0.0573333	-0.0046117	-0.00984021	-0.00210086	0.014248	-0.0381133	0.0022836	-0.0565291	0.00858027	-0.0778172	-0.0737683	-0.10421	-0.00487867	-0.0597349	-0.124088	-0.0816638	-0.057367	-0.00840402	0.0207374	-0.0190686	0.0264668	0.031929	0.0151251	0.0314768	0.0759624	0.0405621	-0.0358052	-0.0154703	-0.0564384	0.0200623	0.0371299	0.0211903
Growth Hormone Signaling Pathway (Cell Survival)	0.200933	0.0427866	-0.194645	-0.161951	-0.0464938	-0.055224	-0.0822439	-0.0674595	-0.0566091	-0.0130238	-0.0747784	-0.0761108	-0.12498	0.0171962	-0.140216	-0.113144	-0.175172	-0.00694436	-0.0886852	-0.101987	-0.106225	-0.108932	-0.0496999	0.0154727	-0.0869139	0.0461544	0.0372818	0.0149144	0.026327	0.119251	0.0261624	-0.054966	-0.0165047	-0.0237236	0.0562412	0.061787	0.0398478
Growth Hormone Signaling Pathway (Gene Expression via SRF ELK1 STAT5B CEBPD STAT1 STAT3)	0.116575	0.0406923	-0.0997421	-0.0797535	-0.108028	-0.0504865	0.00720435	-0.00411605	0.00230239	0.0136273	-0.0464218	-0.000544607	-0.0579889	0.00906275	-0.0836103	-0.0794305	-0.113859	-0.00173639	-0.0566046	-0.103671	-0.0814427	-0.0604959	0.00573213	0.017089	-0.0215004	0.0376654	0.0365745	0.020573	0.0409435	0.0931665	0.05157	-0.0480381	-0.0111918	-0.073383	0.0230636	0.0452325	0.028787
Growth Hormone Signaling Pathway (Glucose Uptake)	0.199943	0.0464591	-0.160952	-0.105531	-0.0200268	-0.0131241	-0.043016	-0.0600634	-0.0291373	0.0189035	-0.0296118	-0.0566831	-0.155318	0.0567489	-0.14277	-0.118607	-0.168579	0.0039008	-0.0204015	0.0136121	-0.0818235	-0.098124	-0.0128427	0.0101038	-0.0938693	0.0407912	0.0476376	0.0384267	0.0191353	0.0789129	0.0368317	-0.0753078	-0.0197531	-0.0207479	0.0927684	0.0988904	0.0694259
Growth Hormone Signaling Pathway (Protein Synthesis)	0.156662	-0.0260504	-0.347756	-0.260181	0.0432871	-0.190995	-0.373644	-0.182793	-0.25886	-0.114227	-0.151388	-0.128583	-0.0150237	-0.0479033	-0.0966355	-0.188912	-0.119073	-0.0246352	-0.31799	-0.403035	-0.171414	-0.204015	-0.438783	-0.0451858	-0.303532	-0.0444307	-0.069293	-0.106237	-0.149947	-0.0247229	-0.124523	0.223107	0.000574587	0.257494	0.0492762	-0.0967381	-0.0634578
GSK3 Signaling Main Pathway	-0.0753389	-0.0125387	0.0794413	0.0210739	0.0126739	0.0185172	0.0478118	0.0170319	0.0318515	0.0115769	0.00620307	0.0268674	0.0674056	-0.0222523	0.0322273	0.0145886	0.0188173	-0.0180061	0.0182377	0.167939	0.0932566	0.0627846	0.0479284	0.0430363	0.0643282	0.0612341	0.0278518	0.0158819	0.00881696	-0.00474543	0.000975556	-0.103936	0.0751777	-0.112627	-0.0211028	-0.000513059	0.00541852
GSK3 Signaling Pathway (b-CTNN Degradation)	0.0112888	0.0324994	-0.117763	-0.012301	0.0196709	-0.0225591	0.0182161	0.0223195	0.014891	0.0376101	-0.0146767	-0.0107407	-0.100645	0.0501646	-0.0152519	-0.0845902	-0.029307	0.0644014	0.0541419	-0.278037	-0.138718	-0.0986821	-0.0541733	-0.000940535	-0.0380884	-0.00658398	0.00636956	0.0199988	-0.00534636	0.01339	0.0261166	0.0173806	0.00408854	0.000422988	0.00101418	0.0166026	-0.0117302
GSK3 Signaling Pathway (Gene Expression via CTNNB1)	-0.0384405	0.00991225	-0.0239409	-0.00527532	0.0306902	0.0130426	0.0210476	0.0127881	0.0323535	0.0527284	0.0484884	0.0258612	0.00662327	0.0130785	0.0334796	-0.0231359	0.0468992	0.0292559	0.0314085	-0.0474191	-0.0281075	-0.0460594	-0.0366841	0.0286595	0.0111685	0.0191744	0.00704163	0.0135343	-0.0173518	-0.0217295	-0.00212025	-0.0636745	0.0621709	-0.0481386	0.0186432	0.0214907	0.0120431
GSK3 Signaling Pathway (Glycogen Synthesis)	-0.0605956	-0.053342	-0.0588295	0.0138756	0.0363392	0.00131454	-0.0534327	-0.0132987	-0.0115087	-0.0356211	-0.0184174	-0.0112931	0.0313897	0.0241106	-0.00739891	0.0135086	-0.00254709	0.00649974	-0.0342108	0.125958	-0.00320954	-0.0472352	-0.0560963	0.00546325	-0.065403	-0.0327954	-0.0233288	0.00734766	-0.00682724	-0.0379145	-0.0252081	0.0323625	0.00425706	0.0635612	0.0410145	0.0427316	0.0313881
GSK3 Signaling Pathway (Protein Synthesis)	-0.0779962	-0.0464262	-0.0416503	0.0340764	0.0746391	0.0288511	-0.0450788	-0.00764328	0.00473565	-0.0303684	-0.0177763	-0.00585183	0.0320413	0.0121921	-0.00148422	0.0131445	0.0102684	0.0143968	-0.00343659	0.102276	-0.0373032	-0.0433941	-0.0383201	-0.00197387	-0.0723851	-0.0305505	-0.0375885	-0.00939462	-0.0183463	-0.0380083	-0.0441599	0.0417799	0.0143022	0.0822543	0.0353516	0.0345601	0.0231053
HA_syntesis_pathway	0.0489127	0.0210212	-0.0968732	-0.0383782	0.0115088	0.000540754	0.0561984	0.0151865	0.0406345	-0.0504581	-0.0505155	-0.0196312	-0.0805586	0.0387193	0.033263	-0.0337973	-0.0750751	0.00858052	0.0523139	-0.0845357	-0.178874	-0.0957226	0.117903	-0.0552901	-0.0434795	-0.0628018	-0.00539542	0.0291961	-0.0143221	-0.00258309	-0.00399495	0.0950735	-0.0655921	0.0764864	0.0196342	0.0479221	0.031988
Hedgehog Signaling in Mammals Main Pathway	0.100863	0.0169848	-0.0214067	0.000449245	0.0457842	-0.0238404	-0.0584491	-0.0424122	-0.0927596	-0.0307956	0.0255654	-0.0842934	-0.100102	0.0344003	-0.00222161	-0.0210523	-0.00553281	0.0360503	0.00391225	-0.227387	-0.0794506	-0.00476344	0.00312442	-0.0903341	-0.0931714	-0.0838051	-0.0617125	-0.0207192	-0.0143501	0.0124631	-0.0152059	0.159606	-0.0909758	0.220727	0.0160237	-0.0167961	-0.015038
Hedgehog_Signaling_in_Mammals_no_Tubulin_Pathway	0.0154081	-0.0844071	-0.0584926	-0.111881	-0.0304591	-0.129319	-0.155773	-0.111069	-0.165363	-0.112058	-0.0540435	-0.131505	-0.0609926	-0.0392073	0.000963094	-0.0563841	-0.108994	-0.0726297	-0.0740626	0.129122	-0.00582482	0.0472986	0.0510877	0.0578912	-0.0529957	-0.0584033	-0.0559227	-0.0630562	-0.0884463	0.0128221	-0.0526352	0.125762	-0.0306722	0.131935	-0.0590846	-0.0457145	-0.0541749
HGF Main Pathway	0.132762	0.0407123	-0.108355	-0.0558383	-0.0217753	-0.0259349	-0.032988	0.00355017	-0.0320433	-0.00227672	-0.0320593	-0.0224392	-0.083389	0.043233	-0.0480144	-0.0993837	0.0134155	0.0245352	0.0184825	-0.244427	-0.202375	-0.12212	-0.0407942	-0.0827169	-0.0678736	-0.0402391	-0.0277184	0.00572804	0.0170886	0.0367514	0.00836843	0.153278	-0.0877414	0.164554	0.0281389	0.013986	-0.00270793
HGF Pathway (Anoikis)	0.192996	0.0320243	-0.0594187	-0.125132	-0.0507481	-0.0390626	-0.0638862	-0.00444515	-0.0504802	0.00780917	-0.0193115	-0.0488591	-0.0419553	0.0249727	-0.0579557	-0.0844364	-0.0575328	-0.0319105	-0.0360206	-0.192259	-0.0962284	-0.0400508	0.0532633	0.0158123	-0.0244333	0.0187801	-0.0119282	-0.00288551	0.0483701	0.099918	0.0633217	0.00587763	-0.019927	0.0375946	0.0370359	0.031458	0.0116442
HGF Pathway (Cell Adhesion and Cell Migration)	0.107035	0.0318965	-0.107487	-0.0222871	-0.0142052	-0.0341354	-0.0486011	-0.0197072	-0.0768883	-0.0470397	-0.00185485	-0.0690024	-0.113143	0.0303559	-0.0807127	-0.0697273	0.0407253	0.0727711	0.0823339	-0.290045	-0.264192	-0.132629	-0.0706558	-0.141986	-0.0749953	-0.0825	-0.0383399	0.00919156	-0.00977454	-0.0398723	-0.0447849	0.210661	-0.128458	0.233951	0.0066351	-0.0201218	-0.0424811
HGF Pathway (Cell Cycle Progression)	0.158099	0.0110401	-0.0938459	-0.188388	-0.0555335	-0.115496	-0.108096	0.000319935	-0.0968938	-0.0494623	-0.063688	-0.0790697	0.0228269	-0.0345959	-0.0447637	-0.121311	-0.0100024	-0.0990646	-0.0973816	-0.168855	-0.170731	-0.0438906	0.0719977	-0.0275263	-0.0120834	-0.0609013	-0.0821501	-0.0322625	0.0527316	0.00505341	0.0246846	0.216178	-0.0673998	0.165939	-0.013124	-0.0540728	-0.0562354
HGF Pathway (Cell Scattering)	0.221158	0.0602951	-0.0576614	-0.0596101	-0.0477865	0.0309326	-0.0273307	-0.000701923	0.00618284	0.123112	0.0387999	0.00145019	-0.0793471	0.0928557	-0.0861098	-0.0718223	-0.0917267	0.0331191	0.0141954	-0.199353	-0.0521328	-0.0926705	-0.0257882	0.0218574	-0.0643526	0.0715555	0.0385066	0.0211465	0.0435641	0.182964	0.0864169	-0.107298	-0.0128023	-0.0207133	0.0819289	0.109978	0.0787335
HGF Pathway (Cell Survival)	0.221158	0.0602951	-0.0576614	-0.0596101	-0.0477865	0.0309326	-0.0273307	-0.000701923	0.00618284	0.123112	0.0387999	0.00145019	-0.0793471	0.0928557	-0.0861098	-0.0718223	-0.0917267	0.0331191	0.0141954	-0.199353	-0.0521328	-0.0926705	-0.0257882	0.0218574	-0.0643526	0.0715555	0.0385066	0.0211465	0.0435641	0.182964	0.0864169	-0.107298	-0.0128023	-0.0207133	0.0819289	0.109978	0.0787335
HGF Pathway (Gene Expression via JUN STAT3 FOS ELK1 ETS2)	0.151654	0.0428382	-0.135073	-0.143297	-0.0718654	-0.0614893	-0.023185	0.0329429	-0.0404973	0.0347689	-0.0700824	-0.0136273	0.00652967	0.00750305	-0.0367136	-0.131207	-0.0129224	-0.0546813	-0.0428501	-0.21221	-0.271189	-0.159518	0.032122	-0.099983	-0.0623884	-0.0679593	-0.0489524	0.0123937	0.0451127	0.0205292	0.0392354	0.228858	-0.100323	0.14673	0.0241532	0.0009871	-0.00765801
HGF Pathway (IP3 Pathway)	0.021996	0.0677635	-0.0647935	0.0246106	0.00663398	0.0026509	0.0713945	0.066821	0.169864	-0.0511754	-0.0328115	0.178331	-0.101358	0.0913179	0.0579097	-0.0765551	0.06082	0.0295548	0.0978304	-0.275837	-0.358941	-0.280871	-0.31404	-0.312528	-0.29712	-0.111815	-0.0867269	-0.00172925	-0.0942136	-0.0390685	-0.0592337	0.374451	-0.24775	0.39847	-0.00708054	0.0333788	0.0322898
HGF Pathway (PKC Pathway)	0.0571885	0.047935	-0.123125	-0.0347757	-0.0565935	-0.057325	0.00355833	-0.0092819	0.114418	-0.0255044	-0.110739	0.147711	-0.106204	0.0982318	0.0153912	-0.0782339	-0.0919501	-0.0860318	-0.0247192	-0.223401	-0.248453	-0.213751	-0.121729	-0.15304	-0.121744	0.0107778	-0.0254551	0.017546	-0.0370095	0.0800226	-0.0533104	0.113396	-0.10396	0.141287	-0.0141764	0.067934	0.0649399
HGF Pathway (Regulation of Cytoskeleton Cell Polarity and Cell Motility)	0.0936401	0.0240176	-0.159532	-0.109215	-0.0609815	-0.0316968	-0.025508	0.0416962	-0.0177493	0.0822153	-0.0366406	0.0018763	-2.98714e-05	0.00660719	0.0894056	-0.114713	0.124866	0.0656242	-0.00890946	-0.27196	-0.152422	-0.143293	-0.100632	-0.00845784	-0.032751	-0.0153487	-0.028376	-0.00532702	0.0531367	0.0813462	0.0428399	0.18314	-0.0548989	0.158314	0.0678844	0.00960872	-0.00427954
HIF1Alpha Main Pathway	0.0549962	-0.0227072	0.0116775	0.0230825	-0.0431459	-0.00733567	-0.0267716	-0.0102269	-0.0316597	0.0222095	0.0209049	0.0173448	0.0133685	-0.00718796	0.0224184	0.0448604	0.0245277	-0.00435473	-0.0264331	-0.185297	-0.131464	-0.127045	-0.0506525	-0.0643989	-0.0922586	-0.0287448	-0.0032206	0.0320054	0.0351713	-0.0417952	0.00170842	-0.00594339	-0.0460462	0.0170312	0.0747221	0.0428798	0.0236762
HIF1Alpha Pathway (Gene Expression via JUN CREB3)	0.114493	-0.0381465	-0.00457456	-0.0193997	-0.0558411	-0.0567105	-0.10992	-0.0719292	-0.0961187	-0.0457814	-0.0160478	-0.0622599	-0.0400352	-0.0150338	0.0121311	0.0167021	-0.0745769	-0.0204799	-0.0867987	-0.229914	-0.130827	-0.0939252	-0.060003	-0.0842694	-0.134559	-0.0443771	-0.033925	0.0149978	0.018761	-0.0696183	-0.0433923	0.0117549	-0.0547638	0.0588538	0.0606261	0.0112433	-0.013984
HIF1Alpha Pathway (HIF1a Degradation)	0.260063	0.105317	-0.493382	0.111731	0.243476	0.0950193	0.145388	-0.00201784	0.16667	-0.179888	-0.281639	0.0918468	0.318252	-0.261924	-0.117695	-0.152559	0.0525989	-0.10614	-0.561795	0.0778154	-1.17135	-1.4725	-0.99231	-0.923734	-0.692517	-0.0201689	0.0357847	0.196478	0.114445	-0.425161	-0.286181	-0.0548981	-0.185506	0.0543715	0.283021	0.212116	0.221768
HIF1Alpha Pathway (NOS Pathway)	0.124465	-0.00387693	-0.00283629	-0.00940374	-0.0479047	-0.0271957	-0.0888131	-0.0508996	-0.0754784	-0.0406219	-0.0481623	-0.0591918	-0.0302601	-0.000518635	-0.0140551	0.0353631	-0.0674476	-0.0401513	-0.0773828	-0.250379	-0.128816	-0.115584	-0.0971019	-0.0848159	-0.114914	-0.00831922	-0.0134181	0.0200979	0.0238353	-0.0365503	-0.0360725	-0.0175603	-0.0413158	0.0185016	0.0403948	0.00412926	-0.0228784
HIF1Alpha Pathway (p53 Hypoxia Pathway)	0.0518337	0.00189241	0.0154202	0.0363834	-0.0359779	0.0196698	0.000257143	0.0132926	-0.00794674	0.0365045	0.00614598	0.0321637	0.0282886	0.00344209	0.00718339	0.0614414	0.0451118	-0.0144451	-0.010622	-0.191304	-0.13027	-0.14636	-0.0730791	-0.0615465	-0.0727621	-0.00296031	0.014962	0.0380389	0.0410918	-0.0159734	0.0137052	-0.027711	-0.035964	-0.0157481	0.0639431	0.0433928	0.0240121
HIF1Alpha Pathway (VEGF Pathway)	0.124465	-0.00387693	-0.00283629	-0.00940374	-0.0479047	-0.0271957	-0.0888131	-0.0508996	-0.0754784	-0.0406219	-0.0481623	-0.0591918	-0.0302601	-0.000518635	-0.0140551	0.0353631	-0.0674476	-0.0401513	-0.0773828	-0.250379	-0.128816	-0.115584	-0.0971019	-0.0848159	-0.114914	-0.00831922	-0.0134181	0.0200979	0.0238353	-0.0365503	-0.0360725	-0.0175603	-0.0413158	0.0185016	0.0403948	0.00412926	-0.0228784
Hypoxia_induced_EMT_in_cancer_and_fibrosis_3_copy	0.120582	0.017705	-0.000393372	-0.0496615	-0.100488	-0.045926	-0.071378	-0.00257625	-0.0904166	-0.243024	-0.0719648	-0.0678507	-0.0521893	-0.00357787	-0.221047	-0.0241618	0.0186465	0.0317825	0.0507338	-0.368894	-0.180986	-0.185234	-0.191852	-0.127127	-0.0809963	-0.0272972	-0.0489848	-0.000745417	-0.006564	0.0798964	-0.00435578	0.282619	-0.0560544	0.20937	0.00199655	-0.0107633	-0.0403836
IGF1R Signaling Main Pathway	0.0879975	0.0269848	-0.0694958	-0.042448	-0.0771205	-0.045893	-0.0131236	-0.00799749	-0.019564	-0.00934594	-0.028057	-0.0109362	-0.0654901	0.00257451	-0.0658624	-0.0652268	-0.0192985	0.0110374	-0.0354142	-0.214545	-0.120178	-0.0851877	-0.0230718	-0.0580531	-0.0590511	-0.0320117	-0.00326443	0.00773699	0.0310117	0.0285191	0.00122133	0.0690214	-0.0777312	0.0528693	0.0172895	0.0196644	0.0050749
IGF1R Signaling Pathway (Apoptosis)	0.115426	-0.00910843	-0.0608409	-0.00176683	-0.152995	-0.0573723	0.0100884	0.0081264	-0.0283869	-0.0360377	-0.0188143	-0.0695889	-0.0896288	0.0162009	-0.055402	-0.157703	-0.128427	0.0455079	-0.02567	-0.169852	0.111025	-0.0177942	0.0572536	0.0020683	-0.148254	-0.0684007	0.0682208	0.0891581	0.0873655	0.121822	0.0823086	0.0473515	-0.131234	0.0475192	0.081322	0.125558	0.0835433
IGF1R Signaling Pathway (Cell Migration)	0.109374	0.0292908	-0.114668	-0.0197722	-0.00725272	-0.00713013	-0.0672691	-0.00757279	-0.0563187	-0.0496829	-0.0359297	-0.0263562	-0.133119	0.027528	-0.0816835	-0.0782949	0.0483902	0.0585866	0.00911539	-0.335227	-0.289001	-0.179244	-0.131998	-0.152826	-0.100726	-0.0573508	-0.0364213	-0.0147371	0.0112795	-0.014804	-0.0317846	0.155162	-0.116416	0.175657	-0.00230251	-0.0116248	-0.028304
IGF1R Signaling Pathway (Cell Proliferation Diferentiation and Apoptosis)	0.138956	0.0622423	-0.122301	-0.0978452	-0.0860011	-0.00146701	0.0127849	0.0251527	0.00301548	0.0331867	-0.0422427	0.028287	-0.0259868	0.00734319	-0.0331698	-0.113547	0.0226411	0.0127539	-0.0106818	-0.254646	-0.213811	-0.194641	-0.14289	-0.0816763	-0.102866	-0.0535431	-0.00130168	0.0298335	0.00101822	0.01892	-0.000130111	0.0758234	-0.105674	0.0421689	0.0632174	0.0355032	0.0207789
IGF1R Signaling Pathway (Cell Survival)	-0.0142549	0.101008	0.03379	0.151854	-0.0560812	0.069989	0.106604	-0.00577212	0.143857	-0.0856424	-0.0351452	0.0114762	-0.151236	-0.0931767	-0.120254	-0.0283375	-0.0999489	-0.0561726	-0.101286	-0.172194	-0.0867979	-0.068675	0.00546069	-0.0291812	-0.0843693	0.00901165	0.0504913	-0.00512872	0.0513894	-0.00652709	-0.0416842	-0.193933	-0.0852183	-0.203858	-0.00882203	-0.0260657	-0.0465018
IGF1R Signaling Pathway (Gene Expression Proliferation Growth Survival via NFAT5 CREB3)	0.141141	-0.00749544	-0.0530175	-0.0527176	-0.146197	-0.0549153	-0.0288229	0.00138872	-0.0499998	-0.00595689	-0.028278	-0.02391	-0.0544257	-0.0106045	-0.0679686	-0.0778891	-0.0908642	0.0320044	-0.0962001	-0.309351	-0.0604474	-0.0715393	-0.0634222	-0.139794	-0.183728	-0.0517921	-0.0233524	0.0360491	0.046162	0.0533781	-0.000549399	0.0420074	-0.112481	0.0648116	0.0722233	0.0943023	0.072194
IGF1R Signaling Pathway (Glucose Uptake)	0.0269269	0.0447905	0.167644	0.158437	-0.00369109	0.0649718	0.066113	-0.10421	0.105441	-0.111805	0.0728244	0.168815	-0.270305	0.126441	0.00146523	-0.185014	-0.00224372	0.0198378	0.131227	-0.0576043	-0.197419	-0.106504	-0.0943648	-0.124346	-0.113579	-0.0817818	-0.0419743	-0.0275037	-0.1653	-0.263284	-0.0856758	0.0575581	-0.172226	0.117254	-0.0653995	0.00551472	-0.0107987
IGF1R Signaling Pathway (Glycogen Synthesis)	0.16536	0.129945	0.0877464	0.104864	-0.138828	0.0333786	0.0972986	0.129638	0.0831651	0.0424422	0.0224641	0.0408557	-0.00193825	0.0831807	0.00412829	0.0424216	-0.0313528	0.10579	0.0991809	-0.697322	-0.0527131	-0.211946	-0.189216	-0.0673898	0.167137	0.124497	0.110081	0.0806121	0.105305	0.0570032	0.1733	0.0417799	-0.0568347	-0.0687574	-0.0374982	-0.0291511	0.0282167
IGF1R Signaling Pathway (Protein Synthesis)	0.0693856	-0.0140893	-0.00674817	-0.0477638	-0.138566	-0.101819	-0.0508013	-0.00543755	-0.0784348	0.029594	0.00346309	-0.0139426	-0.000420245	-0.0098902	-0.0999429	0.0095624	0.00584836	-0.0160841	-0.111073	-0.141102	0.101766	0.012178	-0.00386933	0.0265919	0.0946634	0.0521941	0.0351078	0.0409329	0.0738804	0.103194	0.0672425	0.0291653	0.00738288	-0.0172339	0.0285475	0.0175531	0.0258645
IL-10 Main Pathway	0.163162	0.0370152	-0.13432	-0.096921	-0.12622	-0.0418204	-0.0315104	-0.0306767	-0.0430958	0.00407315	-0.057524	-0.0607994	-0.15169	-0.0322601	-0.0873345	-0.0852975	-0.106846	0.0246461	-0.0324791	-0.0130289	-0.0786736	-0.0683107	0.0350414	0.0426669	-0.0386885	0.0402325	0.0394357	0.0130299	0.0276847	0.103458	0.0652083	-0.0645063	-0.0321206	-0.0402054	0.036352	0.0538087	0.0252644
IL-10 Pathway (IL-10 Responsive Genes Transcription of BCLXL Cyclin-D1 D2 D3 Pim1 c-Myc and P19(INK4D) via STAT3)	0.185358	0.0375504	-0.126461	-0.121658	-0.0972216	-0.0258107	-0.0371309	-0.0344695	-0.042881	-0.0102297	-0.0366141	-0.071528	-0.144633	-0.00388619	-0.111547	-0.0991718	-0.137361	0.00928406	-0.0115107	0.00934167	-0.0721152	-0.0692486	0.0332592	0.026418	-0.0399524	0.0504484	0.0531306	0.0350267	0.040467	0.109273	0.0400098	-0.0909343	-0.0383341	-0.0540659	0.0607445	0.075798	0.0515499
IL-10 Pathway (Inflammatory Cytokine Genes Expression via STAT3)	0.185358	0.0375504	-0.126461	-0.121658	-0.0972216	-0.0258107	-0.0371309	-0.0344695	-0.042881	-0.0102297	-0.0366141	-0.071528	-0.144633	-0.00388619	-0.111547	-0.0991718	-0.137361	0.00928406	-0.0115107	0.00934167	-0.0721152	-0.0692486	0.0332592	0.026418	-0.0399524	0.0504484	0.0531306	0.0350267	0.040467	0.109273	0.0400098	-0.0909343	-0.0383341	-0.0540659	0.0607445	0.075798	0.0515499
IL-10 Pathway (Stability Determination)	-0.0355142	-0.113003	-0.182031	0.0174347	-0.0413501	-0.10844	-0.0574583	-0.0562481	-0.105447	0.0644975	-0.0407213	-0.0972048	-0.114394	-0.0201693	-0.0160698	0.0570047	-0.0269971	-0.0247262	0.00699719	-0.0623584	-0.0794034	-0.0575857	0.169989	0.0941484	0.0749599	0.0635544	-0.0460864	-0.0610726	0.117127	0.141973	0.0857987	0.360918	-0.0572826	0.276603	-0.0694805	-0.00767569	-0.0296577
IL-10 Pathway (Translational Modulation)	0.132836	0.0124678	-0.139393	-0.115243	-0.129763	-0.0727642	-0.0474163	-0.0626537	-0.107814	-0.0374554	-0.100616	-0.11167	-0.10852	-0.0348886	-0.0773061	-0.021553	-0.120225	-0.0173669	0.0285571	0.00184993	-0.0789827	-0.0409831	0.0855149	0.0161189	-0.0183083	0.0333857	0.0230582	-0.0174389	0.0520968	0.0306163	0.0166724	0.0605305	-0.0574608	0.0281303	-0.0184471	-0.0273606	-0.0387111
IL-2 Main Pathway	0.0864536	0.0367115	-0.108078	-0.0333854	-0.0474722	-0.0276671	0.00819633	0.0140787	0.0109406	0.0178928	-0.00850879	0.00587605	-0.0640488	0.0494741	-0.00529208	-0.0251218	-0.0287084	0.0349824	0.0143044	-0.221678	-0.145822	-0.0878312	0.0150918	-0.0398973	-0.0413422	-0.0289067	-0.0131916	0.0170475	0.0477946	0.0694057	0.0433609	0.122331	-0.0608347	0.0982092	0.0211949	0.0467697	0.0299277
IL-2 Pathway (Actin Reorganization)	0.00782798	0.139844	-0.0740648	0.152597	-0.032633	-0.0442631	0.131741	0.0874098	0.133734	-0.0685989	-0.0395737	-0.0274341	-0.0898948	0.213395	0.0158454	0.00896105	-0.0382018	0.167073	0.166098	-0.549542	-0.243666	-0.094399	0.0458891	-0.152466	-0.107644	-0.0251335	-0.0168272	0.0678765	0.206747	0.131069	0.115407	0.276409	-0.0690721	0.224932	-0.0055814	0.0722839	0.0682577
IL-2 Pathway (Apoptosis Inhibition)	0.180624	0.0209279	-0.0752584	-0.117747	0.0312732	0.00424822	-0.0766864	-0.0459788	-0.0344148	0.0415701	0.0153508	-0.0593151	-0.110213	0.0891055	-0.0895748	-0.0693948	-0.139009	0.0195294	0.0349366	0.00133451	-0.0415053	-0.0187404	0.0630788	0.0552275	-0.0080269	0.0648884	0.00827304	0.00053427	0.0204488	0.163062	0.0461179	0.0149987	0.031271	0.0457451	0.0377018	0.0745926	0.0348509
IL-2 Pathway (Apoptosis)	-0.222985	-0.0100218	0.00904381	-0.0789249	-0.155712	-0.319365	-0.164309	-0.364232	-0.191674	-0.21345	-0.170767	-0.169621	-0.1783	-0.186847	0.0479333	0.17367	-0.113286	-0.209327	0.0973665	0.503865	0.406916	0.284585	0.0832377	0.480259	0.352934	0.270693	0.170146	-0.0501593	0.0363062	0.0430972	0.0320122	-0.662556	0.397093	-0.440044	-0.179536	-0.163643	-0.154005
IL-2 Pathway (Gene Expression via FYN LYN RPS6KB1 PTK2B)	0.109281	0.032085	-0.114472	0.0299014	-0.0424806	-0.0168596	-0.0211695	0.0234718	0.00368641	-0.0547007	-0.0761686	-0.0274304	-0.0651948	0.0871916	-0.0515267	0.0930486	-0.148039	0.0539744	0.0029882	-0.369337	-0.210731	-0.13249	-0.0334362	-0.131364	-0.119085	-0.00974151	-0.0615425	-0.0226367	0.0248354	0.13798	0.058753	0.269779	-0.0911432	0.221816	-0.0400404	-0.00392951	-0.0192467
IL-2 Pathway (IL2 Gene Expression via POLR1E EGR1 HMGA1 ELF1 POU2F1 MYC)	0.120963	0.0551137	-0.0919354	-0.0206324	-0.0188042	0.00829547	0.0134468	0.030962	0.00212895	0.0528637	0.0252173	0.00501907	-0.0680872	0.0551213	-0.0169831	-0.0484165	-0.00194217	0.0552329	0.0168307	-0.263063	-0.11687	-0.00982916	-0.00189201	-0.065665	-0.085247	-0.0989245	-0.0208623	0.0223405	0.0443743	0.00134399	0.0461371	0.160584	-0.099362	0.104052	0.037054	0.0490901	0.0242715
IL-2 Pathway (Protein Synthesis)	0.0902924	-0.0578833	-0.135371	-0.10463	0.0608834	-0.0605222	-0.114551	0.0705673	-0.0911073	-0.141458	-0.102564	-0.127916	0.188441	0.0520402	-0.0528287	0.0742822	-0.248469	-0.0480734	-0.136385	-0.117567	-0.123273	-0.047582	0.155178	-0.0490589	0.0147527	-0.0409834	-0.093683	-0.0508377	-0.00755809	0.161794	0.00985238	0.464516	-0.0463919	0.346814	-0.019108	-0.024701	-0.049942
IL-6 Main Pathway	0.0477909	0.000142297	0.00904421	-0.0257473	0.0215136	-0.0223742	-0.0507167	-0.0302564	-0.0627889	-0.0152038	-0.00416802	-0.0463022	0.00121505	-0.0277349	-0.00899848	-0.0299943	-0.0264765	-0.0211888	-0.0430285	-0.0330786	-0.0160238	-0.0133688	0.0278767	0.0449096	0.0149122	-0.00690763	-0.00111743	-0.0107485	0.0066368	-0.0113389	-0.0024861	-0.0224331	0.000243788	0.0151464	0.0325164	-0.00303539	0.00155088
ILK Signaling Main Pathway	0.0866865	0.0175487	-0.0748911	-0.0326138	-0.0165611	-0.0326697	-0.0633276	-0.0224318	-0.0539029	-0.00573412	-0.00773803	-0.0365321	-0.05183	0.00218939	-0.043573	-0.055847	-0.0331917	0.0176817	-0.0336537	-0.216491	-0.0967549	-0.0580468	-0.0449164	-0.0458895	-0.0621571	-0.055984	-0.0326714	-0.0158229	-0.000996732	2.69194e-05	-0.00150032	0.0858497	-0.0714292	0.112495	0.0251551	0.00217401	-0.0108434
ILK Signaling Pathway (Actin Polymerization Cytoskeletal Reorganization)	0.0455176	0.0889355	0.117454	0.0604595	0.0371393	0.0621234	0.0423333	0.0532851	0.0295051	0.115557	0.0972204	0.0800389	0.0325411	0.12656	0.00714372	-0.012261	0.00914944	0.0896536	0.0383319	-0.653892	-0.100524	-0.0656658	0.0219337	-0.118418	-0.0257657	-0.0159644	-0.0320143	0.0353625	0.0485006	0.0138192	0.00918618	0.12451	-0.0652034	0.111049	0.0124036	-0.000994267	-0.0346137
ILK Signaling Pathway (Apoptosis)	0.0930442	0.0248262	0.0354332	0.0360145	-0.0263672	0.00560538	-0.0117641	-0.0312881	-0.00528017	-0.0394496	0.0381746	-0.0429862	-0.0856384	-0.0172242	-0.0257529	-0.0123864	-0.0501737	0.0039902	0.06193	0.0309573	0.174567	0.218153	0.228149	0.0549908	0.0361992	0.0483069	0.0208195	-0.00292584	0.00906063	0.0504569	0.05313	-0.1436	0.000888577	-0.0749329	-0.0189176	-0.00835329	-0.0242845
ILK Signaling Pathway (Cell Adhesion)	0.0341302	-0.0581496	0.161738	-0.0518796	0.147842	0.0819157	-0.155488	0.0194272	-0.170985	-0.15833	0.113897	-0.0505672	-0.052918	0.0101177	0.0514279	0.115682	0.132081	0.0439582	0.360788	0.224869	0.182837	0.229027	0.22448	-0.0854032	0.0145132	0.0526781	-0.085896	-0.0366008	-0.055562	-0.00461654	-0.0748438	0.177826	0.121522	0.14186	-0.0463241	-0.0840944	-0.0962565
ILK Signaling Pathway (Cell Cycle Proliferation)	0.130076	0.0270349	-0.098979	-0.0411959	-0.013138	0.000182004	-0.0362996	-0.0124912	-0.0458817	-0.0162677	0.0169758	-0.0337647	-0.136402	0.0315964	-0.105912	-0.0967917	0.00912535	0.0682847	0.0485956	-0.228027	-0.223409	-0.136712	-0.0316159	-0.086309	-0.0765213	-0.0265076	-0.00252627	0.0144507	0.026002	0.036156	0.00591304	0.0523244	-0.0872264	0.0944719	0.0392909	0.034687	0.00396481
ILK Signaling Pathway (Cell Migration Retraction)	0.126023	0.0334972	-0.0749592	-0.0279619	-0.0188932	0.0114154	-0.0382771	-0.0105944	-0.0477877	-0.0100793	0.0245509	-0.028496	-0.13852	0.0295749	-0.0888921	-0.0988261	0.0186976	0.0704149	0.059238	-0.234264	-0.210059	-0.125415	-0.0205513	-0.0712683	-0.0579059	-0.01934	-0.00284566	0.012441	0.0226744	0.0399492	0.0110682	0.0624253	-0.0816896	0.098583	0.037389	0.0286515	-0.00168
ILK Signaling Pathway (Cell Motility)	0.0483439	0.0675945	0.106227	0.0379115	0.0458292	0.0570473	0.00896366	0.0459225	-0.0025295	0.0685459	0.0910478	0.0567476	0.018209	0.10074	0.00678385	-0.00466584	0.0207631	0.0755361	0.06598	-0.517603	-0.071505	-0.0349724	0.0397027	-0.109055	-0.023278	-0.0133993	-0.0368598	0.0249066	0.0326119	0.00408335	0.00136111	0.129753	-0.0442664	0.115119	0.00541215	-0.0144559	-0.0427666
ILK Signaling Pathway (Cytoskeletal Adhesion Complexes)	0.102239	0.0180815	-0.0897703	-0.0168359	-0.0352443	-0.062064	-0.120144	-0.054583	-0.133022	-0.0404799	-0.0832031	-0.106345	-0.087452	-0.030485	-0.0658455	-0.103323	-0.100241	0.0225181	-0.0582211	-0.289136	-0.114892	-0.0599724	-0.0700103	-0.112438	-0.0930275	-0.11755	-0.0671897	-0.0399693	0.00440175	-0.0561652	-0.0514474	0.195393	-0.16142	0.228001	0.00533362	-0.0253056	-0.0576279
ILK Signaling Pathway (Epithelial Mesenchymal Transition Tubulo-Interstitial Fibrosis)	0.106216	0.0195682	-0.0893387	-0.020745	-0.0305385	-0.0510448	-0.108219	-0.0545585	-0.115373	-0.023464	-0.0617219	-0.0929242	-0.0894549	-0.0254651	-0.0708705	-0.0908031	-0.0976154	0.0182972	-0.0494349	-0.245483	-0.105188	-0.0606836	-0.0582423	-0.0894737	-0.0788827	-0.0969982	-0.0544629	-0.0305412	0.00331312	-0.0320134	-0.0364633	0.152139	-0.139349	0.19443	0.0184499	-0.00878875	-0.0383185
ILK Signaling Pathway (Epithelial Mesenchymal Transition)	-0.021599	0.00131648	0.0254448	-0.10707	0.0154121	-0.0349978	0.044693	-0.00876052	0.0561952	-0.0155659	-0.00597797	0.0420832	0.109234	-0.016012	0.00360158	-0.00862293	0.036344	-0.0888793	0.121465	0.235574	0.0662905	0.0057893	0.0472289	0.153646	0.185473	0.233762	0.0815393	-0.00256001	-0.013115	0.151672	-0.0135189	-0.36701	0.241006	-0.376467	-0.0645233	-0.0221696	-0.00472779
ILK Signaling Pathway (G2 Phase Arrest)	0.130076	0.0270349	-0.098979	-0.0411959	-0.013138	0.000182004	-0.0362996	-0.0124912	-0.0458817	-0.0162677	0.0169758	-0.0337647	-0.136402	0.0315964	-0.105912	-0.0967917	0.00912535	0.0682847	0.0485956	-0.228027	-0.223409	-0.136712	-0.0316159	-0.086309	-0.0765213	-0.0265076	-0.00252627	0.0144507	0.026002	0.036156	0.00591304	0.0523244	-0.0872264	0.0944719	0.0392909	0.034687	0.00396481
ILK Signaling Pathway (Induced Cell Proliferation)	0.122024	-0.00425371	-0.0211399	-0.0455095	-0.0990974	-0.182871	-0.133582	-0.173141	-0.16734	-0.0194425	0.0507221	-0.121573	-0.145355	-0.10485	0.0242331	-0.0363336	-0.12752	0.0164154	-0.0754758	0.0139989	-0.0458088	0.034305	0.0507853	-0.0267912	-0.166573	-0.04767	-0.051787	-0.108717	0.00841929	0.0157895	-0.0231784	-0.115262	-0.00688232	-0.0742942	-0.0781189	-0.0910295	-0.103053
ILK Signaling Pathway (Loss of Occludin Barrier Dysfunction)	0.119686	0.0486161	-0.0753688	-0.0116264	-0.0164172	0.00602018	-0.0129321	0.00253994	-0.038934	-0.0362366	-0.00408856	-0.0224	-0.116774	0.0234339	-0.0780043	-0.0733975	0.0489099	0.0794009	0.0413167	-0.316092	-0.272816	-0.124532	-0.00916707	-0.133365	-0.134651	-0.0689149	-0.043908	-0.00953656	0.0152395	0.00070128	-0.0159466	0.139551	-0.137462	0.18488	0.000846564	0.000265464	-0.0413809
ILK Signaling Pathway (Migration Vasculogenesis)	0.106216	0.0195682	-0.0893387	-0.020745	-0.0305385	-0.0510448	-0.108219	-0.0545585	-0.115373	-0.023464	-0.0617219	-0.0929242	-0.0894549	-0.0254651	-0.0708705	-0.0908031	-0.0976154	0.0182972	-0.0494349	-0.245483	-0.105188	-0.0606836	-0.0582423	-0.0894737	-0.0788827	-0.0969982	-0.0544629	-0.0305412	0.00331312	-0.0320134	-0.0364633	0.152139	-0.139349	0.19443	0.0184499	-0.00878875	-0.0383185
ILK Signaling Pathway (MMP2 MMP9 Gene Expression Tissue Invasion via FOS)	0.173302	0.0839519	-0.0402737	-0.00859979	0.136858	0.0739802	0.0178815	0.0123603	0.0058827	0.034377	0.0859867	0.0124012	-0.000976964	0.0460909	0.0133705	0.0509912	0.0409777	0.0436189	-0.0266008	-0.307246	-0.0859558	0.0213793	0.00694499	-0.12706	-0.19814	-0.119003	-0.064295	0.0150172	0.0437447	-0.0245532	0.00100006	0.105222	-0.0711337	0.195335	0.0585376	0.055855	0.0293765
ILK Signaling Pathway (Opsonization)	0.0619104	-0.0348422	0.0523381	-0.070319	0.0875408	0.0326823	-0.151211	0.010582	-0.156295	-0.157109	0.0614191	-0.0550502	-0.0505854	-0.0231977	0.00505646	0.0317908	0.0765085	0.00777222	0.198691	0.136582	0.0677874	0.112356	0.124994	-0.0641076	-0.0113369	-0.00108697	-0.0601185	-0.0252817	-0.0436538	-0.0426487	-0.0361992	0.154922	0.056231	0.134656	-0.028147	-0.0790719	-0.0819006
ILK Signaling Pathway (Regulation of Intermediate Filaments)	0	0	0	0	0	0	0	0	0	0	0	0	0	0	0	0	0	0	0	0	0	0	0	0	0	0	0	0	0	0	0	0	0	0	0	0	0
ILK Signaling Pathway (Regulation of Junction Assembly at Desmosomes)	0.0341302	-0.0581496	0.161738	-0.0518796	0.147842	0.0819157	-0.155488	0.0194272	-0.170985	-0.15833	0.113897	-0.0505672	-0.052918	0.0101177	0.0514279	0.115682	0.132081	0.0439582	0.360788	0.224869	0.182837	0.229027	0.22448	-0.0854032	0.0145132	0.0526781	-0.085896	-0.0366008	-0.055562	-0.00461654	-0.0748438	0.177826	0.121522	0.14186	-0.0463241	-0.0840944	-0.0962565
ILK Signaling Pathway (Tissue Morphogenesis)	0.173302	0.0839519	-0.0402737	-0.00859979	0.136858	0.0739802	0.0178815	0.0123603	0.0058827	0.034377	0.0859867	0.0124012	-0.000976964	0.0460909	0.0133705	0.0509912	0.0409777	0.0436189	-0.0266008	-0.307246	-0.0859558	0.0213793	0.00694499	-0.12706	-0.19814	-0.119003	-0.064295	0.0150172	0.0437447	-0.0245532	0.00100006	0.105222	-0.0711337	0.195335	0.0585376	0.055855	0.0293765
ILK Signaling Pathway (Tumor Angiogenesis)	-0.0694112	0.0567766	-0.0225299	0.130515	-0.152039	-0.0526096	0.0893769	-0.0893145	0.0986049	0.148269	0.087441	0.0464025	-0.0955069	-0.01074	-0.348762	-0.109007	0.0290792	0.0361162	-0.17525	-0.131882	-0.154859	-0.182299	-0.21074	0.0727391	-0.0696101	0.0733814	-0.0201137	-0.0160821	-0.0325181	0.176349	0.0758093	-0.00232523	-0.0840698	0.133017	0.0307518	0.0307412	0.0154858
ILK Signaling Pathway (Wound Healing)	0.0341302	-0.0581496	0.161738	-0.0518796	0.147842	0.0819157	-0.155488	0.0194272	-0.170985	-0.15833	0.113897	-0.0505672	-0.052918	0.0101177	0.0514279	0.115682	0.132081	0.0439582	0.360788	0.224869	0.182837	0.229027	0.22448	-0.0854032	0.0145132	0.0526781	-0.085896	-0.0366008	-0.055562	-0.00461654	-0.0748438	0.177826	0.121522	0.14186	-0.0463241	-0.0840944	-0.0962565
Interferon Main Pathway	0.138797	0.0320101	-0.083988	-0.0250251	-0.0305573	-0.0585951	-0.0822468	-0.0825904	-0.086711	-0.0931222	-0.0560606	-0.103128	-0.135776	-0.00492482	-0.0406136	-0.0857509	-0.119473	-0.00236189	-0.0487076	-0.154615	-0.109591	-0.0378227	0.0254326	-0.0718906	-0.0954133	-0.0737979	-0.0518171	-0.0198101	-0.00633002	-0.00201527	-0.0387226	0.15643	-0.114536	0.171887	-0.0020974	-0.00504429	-0.0366
Interferon Pathway (Gene Expression via HIST1H3B CREB3)	0.172202	0.0144993	-0.0648598	-0.127788	-0.0962482	-0.172004	-0.244873	-0.258871	-0.237648	-0.123133	-0.0547846	-0.174128	-0.10474	-0.144103	-0.030179	-0.108865	-0.200058	-0.128015	-0.177463	-0.0259716	0.0435566	0.121426	0.0962844	0.0752258	-0.0374449	-0.0744142	-0.0081942	-0.0603216	-0.0635999	-0.0363191	-0.0741503	-0.0360298	-0.00904172	0.0148679	0.0186352	-0.0609755	-0.102591
Interferon Pathway (Transciption)	0.186822	0.0537457	-0.132043	-0.0799925	-0.0515102	0.00763433	0.0198152	-0.00457747	0.0225127	-0.0486183	-0.049752	-0.0539867	-0.181445	-0.0079435	-0.127832	-0.0981522	-0.139383	0.0274246	-0.0587171	-0.0658118	-0.126385	-0.0808719	0.00491216	-0.0524612	-0.0645474	0.034775	0.0233776	0.0337694	0.0393939	0.0997861	0.0556037	-0.0570027	-0.0589664	-0.0254115	0.0367816	0.0684013	0.0349174
Interferon Pathway (Translation)	0.0101975	-0.0710418	-0.0947489	-0.0676078	-0.0558944	-0.150819	-0.186593	-0.0107368	-0.182984	-0.346257	-0.136429	-0.10291	0.105731	-0.0875334	-0.0563722	-0.101227	-0.226518	-0.0527988	-0.073376	-0.0248727	-0.0412068	-0.0422111	0.0875105	0.0491652	-0.0227475	-0.00119236	-0.0604988	0.00372124	0.00490477	0.0312645	-0.0211047	0.168508	0.031589	0.209486	0.00893043	0.0158715	-0.0125332
IP3 Main Pathway	0.0817775	0.000196546	-0.0667991	-0.00769493	-0.0460438	-0.051116	-0.0625914	-0.0388128	-0.0605049	0.0117108	0.0146789	-0.042983	-0.0730779	0.0374428	-0.0179851	-0.0178532	-0.0255854	0.0318167	-0.0166968	-0.299125	-0.12926	-0.109054	-0.0976119	-0.125792	-0.142775	-0.106224	-0.0553242	-0.0176125	-0.0276415	-0.0159469	-0.0297209	0.18888	-0.122707	0.225229	0.0295054	0.0165587	0.00549989
IP3 Pathway (Gene Expression via CREB3 NFATC2 MEF2D)	0.093795	0.00753928	0.0247148	-0.0229899	-0.116099	-0.0410514	-0.0059439	0.00875399	-0.023847	0.0191817	0.00503706	0.00521271	-0.0101542	0.0241014	0.0205598	-0.0056352	-0.033434	0.043538	-0.0047496	-0.338595	-0.0714174	-0.0744478	-0.10407	-0.155717	-0.164102	-0.0500158	-0.0210472	0.0322418	0.0361141	0.0232041	-0.0215889	0.0888085	-0.0930358	0.10015	0.0339	0.064035	0.0537336
JAK-STAT Main Pathway	0.0908409	0.0194811	-0.0842065	-0.00475006	-0.0325454	-0.0183228	-0.0330137	-0.0219211	-0.0331435	-0.0297949	-0.0197106	-0.0374977	-0.0816233	0.00961454	-0.0203993	-0.0374764	-0.0312527	0.0260575	-0.0242821	-0.181434	-0.117789	-0.0831178	-0.0520499	-0.107252	-0.102376	-0.0830611	-0.0380048	-0.00696879	0.000756853	-0.0271322	-0.00744049	0.131669	-0.113466	0.146271	0.0229056	0.0100404	0.00129446
JAK-STAT Pathway (Akt Pathway)	0.223393	0.0723248	-0.0708356	-0.0524887	-0.0594907	0.0191538	-0.00225377	-0.00779648	0.0143714	0.03887	-0.00510396	-0.0297773	-0.116471	0.0571877	-0.0938171	-0.0502779	-0.119352	0.0444099	-0.0299166	-0.176335	-0.0646754	-0.0848764	0.0241735	0.00346645	-0.0695362	0.0618455	0.0392828	0.0315012	0.0672018	0.199638	0.0973104	-0.090678	-0.0351758	-0.0458362	0.0753691	0.0957985	0.0648192
JAK-STAT Pathway (Gene Expression via MYC)	0.187381	0.0599065	-0.21726	-0.0327474	-0.0647532	0.00526296	0.0220588	0.0231453	0.0253044	-0.116733	-0.202272	-0.0847792	-0.145576	-0.0967572	-0.110134	-0.040413	-0.143336	0.0517177	-0.213393	-0.0747587	-0.224371	-0.20239	0.0106769	-0.122799	-0.117432	0.0030664	0.0161186	0.0590065	0.115277	0.18638	0.107278	0.140181	-0.142307	-0.02563	0.0766121	0.0817896	0.0374394
JAK-STAT Pathway (IFN-Inducible Gene Expression via STAT2 STAT1)	0.127273	0.0258903	-0.215472	-0.0142611	0.00849018	-0.0745196	-0.0510228	-0.0593367	-0.0419156	-0.200218	-0.176519	-0.152355	-0.233859	0.0163004	-0.0994671	-0.0726927	-0.155457	0.0601651	-0.0437043	-0.0794634	-0.247245	-0.111446	-0.0535615	-0.242377	-0.174754	-0.124372	-0.140063	-0.0203574	-0.0133359	-0.00150982	-0.087397	0.464669	-0.214032	0.42496	-0.0411088	-0.0161586	-0.0318698
JAK-STAT Pathway (JAK Degradation)	-0.0112888	-0.0324994	0.117763	0.012301	-0.0196709	0.0225591	-0.0182161	-0.0223195	-0.014891	-0.0376101	0.0146767	0.0107407	0.100645	-0.0501646	0.0152519	0.0845902	0.029307	-0.0644014	-0.0541419	0.278037	0.138718	0.0986821	0.0541733	0.000940535	0.0380884	0.00658398	-0.00636956	-0.0199988	0.00534636	-0.01339	-0.0261166	-0.0173806	-0.00408854	-0.000422988	-0.00101418	-0.0166026	0.0117302
JAK-STAT Pathway (Nml SOCS BCL-XL p21 Myc Nos2 Gene Expression via STAT2)	0.0803105	0.0172324	-0.0748785	0.0069522	-0.0424102	-0.0143876	-0.0338203	-0.0269485	-0.0411623	-0.0257854	-0.0124783	-0.0307318	-0.076347	0.00506204	-0.0109757	-0.0299443	-0.0337114	0.02279	-0.0424218	-0.191757	-0.119522	-0.0890086	-0.0655821	-0.124515	-0.118753	-0.0939998	-0.0311967	-0.00527691	-0.00396056	-0.054781	-0.0116718	0.107429	-0.121672	0.124613	0.0264705	0.00511625	-0.000186775
JNK Main Pathway	0.09337	0.0233425	-0.0891896	-0.0254593	-0.0238872	-0.0291585	-0.0460098	-0.0260125	-0.0462654	-0.00385446	-0.00694726	-0.0392818	-0.0844813	0.0238697	-0.0254503	-0.0452061	-0.0282824	0.0281682	-0.0194602	-0.236022	-0.131374	-0.0850583	-0.0504911	-0.0802388	-0.0918183	-0.0795484	-0.0431254	-0.0164144	-0.00905872	-0.0226349	-0.0051657	0.122658	-0.0881605	0.140767	0.0202404	-9.12146e-05	-0.0108115
JNK Pathway (Gene Expression Apoptosis Inflammation Tumorigenesis Cell Migration via SMAD4 STAT4 HSF1 TP53 MAP2 DCX ATF2 NFATC3 SPIRE1 MAP1B TCF15 ELK1 BCL2 JUN PXN NFATC2)	0.0401663	0.0396864	-0.0457039	-0.0391555	-0.0130937	-0.00532382	0.0120509	0.0314069	0.0233592	0.00353944	-0.0329206	-0.00452808	-0.0463426	0.0527792	-0.0527055	-0.0346973	-0.016145	0.00319766	0.0507497	-0.130161	-0.124162	-0.0564963	0.0132514	0.0128936	-0.00682349	0.00805476	-0.0398994	-0.0316437	0.0251109	0.0505226	0.0320085	0.0910745	0.00194659	0.0601085	-0.0417002	-0.0230849	-0.0315089
JNK Pathway (Insulin Signaling)	0.00703597	0.129614	0.057211	0.0778733	0.0491461	0.128621	0.136904	0.112114	0.105717	0.133978	0.0101145	0.0899372	-0.0178221	0.0915439	-0.0254608	0.0545142	0.109699	0.0443285	0.1933	-0.0512763	-0.22917	-0.127938	0.0302333	-0.116337	0.0230632	0.0630476	-0.046528	-0.0321307	0.0144	0.0810463	-0.0155181	0.173184	0.0135633	0.0983614	-0.0834297	-0.0802774	-0.0866309
MAPK Family Main Pathway	0.107659	0.0375389	-0.0874091	-0.0128277	-0.026377	-0.0264133	-0.0409256	-0.0351618	-0.0512253	-0.0135202	-0.00453135	-0.0392697	-0.102691	0.0231364	-0.00234929	-0.041041	-0.0335287	0.0320856	-0.0304536	-0.265494	-0.152257	-0.0811439	-0.0246471	-0.103973	-0.114629	-0.102651	-0.0409776	-0.0178152	-0.00646374	-0.0452187	-0.0166895	0.135773	-0.119216	0.154892	0.0199841	-0.00223151	-0.0186968
MAPK Family Pathway (Chromatin Remodelling)	0.121979	0.0415211	-0.0414792	-0.0814338	-0.0879572	-0.124252	-0.161091	-0.182626	-0.136509	-0.00588452	-0.00932381	-0.0696972	0.00623516	-0.0941597	-0.0396477	-0.066668	-0.0971958	-0.115299	-0.194265	-0.0847325	0.0829559	0.186524	0.0745359	0.0994932	0.0336673	-0.0779215	0.00523155	-0.0347353	-0.0689336	-0.011176	-0.0605667	-0.0174456	-0.0077073	0.0100766	0.0372391	-0.0275869	-0.0643592
MAPK Family Pathway (Cytoskeleton)	0.198025	0.0170163	-0.143583	-0.171578	-0.119241	-0.0117007	-0.092081	-0.0397775	-0.100846	-0.00134007	-0.0561413	-0.0498798	-0.0862375	0.0288369	-0.0411136	-0.076662	-0.106141	-0.0773983	-0.00430754	-0.0752598	-0.152451	-0.196646	-0.0634894	0.103279	0.0284694	0.0652404	0.0296423	0.00962762	0.0259469	0.0842583	0.0214634	0.00705519	-0.00130691	-0.0298401	0.0739321	0.0255678	0.0242064
MAPK Family Pathway (Gene Expression via ATF2 JUN ELK1 NFKB2 CREB3)	0.152333	0.0669608	-0.0833318	-0.0488333	-0.101395	-0.0810691	-0.0349809	-0.02177	-0.0515246	-0.00248648	-0.0229252	-0.0581624	-0.103822	-0.0510032	-0.0177567	-0.0401132	-0.075431	0.0386505	-0.0590809	-0.170876	-0.147458	-0.0304476	0.0518287	-0.0136356	-0.0634235	-0.0442748	-0.0112961	-0.0332696	0.0466067	0.0317618	0.067801	0.0509714	-0.0687391	0.0202322	-0.0252795	-0.0223228	-0.0466411
MAPK Family Pathway (Translation)	0.116467	0.0728913	-0.12468	-0.020314	-0.145549	-0.0322522	0.0559184	0.0486022	0.0528917	-0.167475	-0.0532211	0.102563	-0.0770094	0.0418224	-0.0891057	-0.0924351	-0.00771116	0.0535234	-0.0955858	-0.239195	-0.232529	-0.0338455	0.00330313	-0.0259319	-0.0330782	0.00822662	0.0052239	-0.00528951	0.0581612	0.141589	0.0370688	0.229996	-0.0848213	0.137547	-0.0229348	-0.0158533	-0.00270759
MAPK Signaling Main Pathway	0.106995	0.0250224	-0.0974007	-0.0397768	-0.0233308	-0.0353275	-0.0608558	-0.0211732	-0.0530259	-0.00394538	-0.014204	-0.0460134	-0.0812018	0.0181896	-0.0320466	-0.0544858	-0.030319	0.0289237	-0.024518	-0.244745	-0.120738	-0.0704162	-0.037845	-0.0672192	-0.0756478	-0.0679398	-0.0435025	-0.0203002	-0.00272175	0.00700015	0.00137406	0.131904	-0.0861808	0.148487	0.0172656	0.00129276	-0.0139911
MAPK Signaling Pathway (Cell Motility Inflammation Apoptosis Osmoregulation)	0.204479	-0.00232118	-0.0733875	-0.058798	-0.0427456	-0.059732	-0.153098	-0.133894	-0.169052	-0.0454432	-0.0456697	-0.139701	-0.106998	-0.0185195	-0.0520231	-0.143174	-0.118244	0.00774462	-0.0269644	-0.12108	-0.0504082	-0.0210709	0.0443028	-0.0460619	-0.104213	-0.0803078	-0.0454136	-0.029471	-0.0229622	-0.0794245	-0.0479996	0.0418852	-0.092117	0.155526	0.0796498	-0.00653491	-0.0199594
MAPK Signaling Pathway (Cell Survival)	-0.047813	0.0719253	0.159726	0.113666	-0.0788458	0.00469472	0.0256462	0.0542974	0.0586179	-0.0100252	-0.0476999	0.0896423	0.024531	0.0722283	-0.0703108	0.0847317	0.0915824	0.120423	0.124132	-0.442889	-0.295519	-0.114453	0.000370883	-0.226336	-0.0613681	-0.0300754	-0.0808832	-0.0827313	-0.0871097	-0.0232624	-0.126363	0.16467	-0.0101799	0.0381308	-0.124336	-0.0463717	-0.0367556
MAPK Signaling Pathway (Gene Expression Apoptosis Inflammation Tumorigenesis via MYC HSF1 STAT2)	0.153257	0.113969	-0.131639	-0.048662	-0.0747533	0.0292745	0.0847687	0.0523103	0.048629	0.0561695	-0.0549524	0.00638556	-0.0547076	0.0370294	-0.044701	-0.0733274	0.00775833	0.0435328	0.0355823	-0.170325	-0.263804	-0.183105	0.0338732	-0.160735	-0.0708969	0.00631283	-0.00975241	0.0316982	0.0845616	0.0730395	0.0435	0.165506	-0.0811897	0.107107	0.00960377	0.0336582	0.0179297
MAPK Signaling Pathway (Gene Expression Cell Proliferation Cell Survival Tumorigenesis Differentiation Development via PXN CREB3 RPS6KA5 RPS6KA6)	0.151868	0.0281153	-0.0886017	-0.0319166	-0.0523352	-0.0656671	-0.089642	-0.0726236	-0.114135	-0.0385623	-0.0300023	-0.099342	-0.149884	-0.0232665	-0.0746443	-0.100908	-0.0362535	0.0407588	0.0177016	-0.207157	-0.158132	-0.0718282	-0.00863571	-0.0685067	-0.0813365	-0.0582198	-0.0330938	-0.03662	0.00933053	-0.0211919	-0.011209	0.0953243	-0.109894	0.134664	-0.0138965	-0.0291688	-0.0516525
Mismatch Repair in Eukaryotes Main Pathway	0.0312811	-0.019311	-0.0727794	-0.0996707	0.0345524	-0.0722704	-0.0569982	-0.0498396	-0.0368648	-0.0657538	-0.00189953	-0.0452191	-0.0828513	0.0924598	-0.0511236	-0.121297	-0.083293	-0.0370979	0.0758377	-0.0545346	0.0369248	0.0936478	0.145186	0.063569	-0.0373151	-0.0663878	-0.0179053	0.00137318	0.0193433	-0.00936441	0.0061466	0.122832	0.0100874	0.0933703	2.63812e-05	-0.000242376	-0.00124589
Mitochondrial Apoptosis Main Pathway	0.0311772	0.0201832	-0.0225361	-0.0200076	0.000253826	0.0270216	0.0397308	0.0525051	0.025311	0.0203245	0.00852969	0.0298109	0.0458853	0.0341795	0.0244918	0.0172154	0.0578454	0.0513712	0.00743076	-0.0717075	-0.0749141	-0.0691342	-0.0602597	-0.134794	-0.0721755	-0.0614754	-0.00589434	0.0413747	0.0135666	-0.0532995	-0.0155103	0.117136	-0.0768546	0.106117	0.0313556	0.0291713	0.0330643
Mitochondrial Apoptosis Pathway (Apoptosis)	0.0839043	0.0798386	-0.0735708	-0.0019187	-0.143584	-0.0174227	0.0402178	0.03653	0.0185953	0.0567454	-0.0490686	0.0110488	-0.0999186	0.0177793	-0.0276218	-0.0252305	-0.0864548	0.0272213	-0.0912594	-0.376494	-0.18544	-0.17478	-0.148874	-0.164125	-0.143135	-0.0866221	0.0298559	0.0665399	0.0530055	-0.0823439	0.0078439	0.0858376	-0.186716	0.0180946	0.0254202	0.0345489	0.0323739
Mitochondrial Apoptosis Pathway (Depolarization)	0.144994	0.0010011	-0.00281965	-0.0576888	0.0203559	-0.0685519	-0.0484602	-0.0532101	-0.0754099	-0.154181	-0.0862322	-0.12034	0.00379025	0.0346555	0.0693264	0.0173088	0.000734516	-0.0217201	-0.00319302	-0.146323	0.138978	0.117412	0.0486008	-0.0458578	0.038313	-0.0523989	0.00749572	-0.00306018	0.0172367	-0.0656724	-0.0235349	-0.00155266	-0.00493138	0.0307853	-0.00439624	-0.0424875	-0.0240352
Mitochondrial Apoptosis Pathway (DNA Fragmentation)	-0.0394946	-0.0500827	-0.0368259	-0.0134752	-0.00435884	0.00446658	-0.00387998	-0.0042424	-0.0128765	0.123866	0.107904	0.00937311	-0.0993804	0.0754	0.0741067	-0.0389039	-0.058011	0.0431773	0.0232781	0.0427671	0.0669977	0.0753683	-0.0503233	0.0481165	-0.104176	-0.123284	-0.0645517	0.0129974	0.0339404	-0.0532885	0.0595335	0.22729	-0.17378	0.233202	-0.0336063	-0.000188748	0.0105142
Mitochondrial Apoptosis Pathway (Gene Expression via TP53)	0.171721	0.0198547	-0.0163536	-0.0351771	0.012826	-0.0612622	-0.0590494	-0.0447418	-0.0956661	-0.177721	-0.124478	-0.128435	0.00203003	0.0338177	0.066373	0.0578356	0.0259283	-0.0449326	-0.00725831	-0.190093	0.0960039	0.102491	0.00204887	-0.0869115	-0.0141584	-0.0181092	-0.00313494	-0.0107879	0.00838054	-0.0476404	-0.0206027	0.0248789	-0.014022	0.0508114	-0.0181724	-0.0599387	-0.0417472
mTOR Main Pathway	0.0814766	0.0118884	-0.0767224	-0.0376122	-0.0228887	-0.0293524	-0.0526314	-0.0257296	-0.0346003	-0.0083673	0.0013391	-0.0284775	-0.0596936	0.00899831	-0.0344331	-0.030783	-0.0203386	0.0190789	-0.020236	-0.166153	-0.0751823	-0.0566203	-0.0427927	-0.0188053	-0.0530989	-0.0539932	-0.0181633	-0.0111466	-0.0136652	3.48935e-05	-0.000412378	0.0660731	-0.0618658	0.0874045	0.0258877	0.00751283	-0.00351807
mTOR Pathway (Actin Organization)	0.0824722	0.0204735	-0.0871608	-0.0379276	-0.0218405	-0.0248116	-0.0320404	0.0117398	-0.0305539	0.0885596	0.00938838	-0.0119072	-0.0242751	0.00758922	-0.0738537	-0.0416205	-0.0162484	0.039632	-0.0222009	-0.203271	-0.136369	-0.113597	-0.0981285	-0.0640735	-0.0301628	-0.0529582	-0.0365898	-0.0214614	-0.047751	0.00686347	-0.037067	0.122641	-0.0304017	0.130124	0.0227553	0.0107069	-0.0053805
mTOR Pathway (Autophagy)	0.0270919	-0.0546806	-0.0964072	-0.134386	-0.0265777	-0.112875	-0.114987	0.134849	-0.128728	-0.0494308	-0.0451134	-0.0733187	0.279054	-0.123886	-0.114836	-0.0834015	-0.0980663	-0.101611	-0.172497	0.0405882	0.0319668	0.011579	0.116804	0.0796494	0.110893	0.00926381	-0.00885994	-0.00885994	-0.0166705	0.0375047	-0.0348786	-0.0019869	0.0388862	0.0501969	0.0440071	0.000108904	0.00407759
mTOR Pathway (Cap-dependent Translation)	0.0931029	-0.0690859	-0.0842767	-0.0450683	-0.0393268	-0.10771	-0.206358	-0.00694019	-0.170318	-0.386343	-0.144309	-0.0545232	0.0151569	-0.0475855	0.119442	-0.130342	-0.193216	0.0103007	-0.111118	-0.201238	-0.190009	-0.137998	-0.0542273	-0.0608347	-0.10968	-0.0258775	-0.135117	-0.0769027	-0.0732102	0.0175655	-0.0927007	0.319247	-0.0129705	0.354511	-0.0465165	-0.032676	-0.0317287
mTOR Pathway (Inflammation Stress Resistance)	0.104455	0.0198408	-0.134096	-0.0856256	-0.216348	-0.139902	-0.0923856	-0.0986497	-0.0869263	-0.0440481	-0.101954	-0.117467	-0.132211	-0.127083	0.0332741	-0.066413	-0.0885682	0.0119454	-0.104153	0.00977399	-0.0174204	0.00123145	0.0383377	0.20727	-0.0111317	0.0443622	0.0509639	-0.0100289	-0.0171904	0.134796	0.108337	-0.225398	0.0132188	-0.138874	0.041803	0.0116199	-0.0247426
mTOR Pathway (Lipid Synthesis)	0.0741144	0.0169408	-0.0835504	-0.0286099	-0.0165911	-0.0235288	-0.0312783	0.0157141	-0.0264938	0.0720233	-0.00351912	-0.0142608	-0.0388556	0.00223834	-0.0445617	-0.0212259	-0.0273848	0.0329206	-0.0300601	-0.20952	-0.130444	-0.104153	-0.0994866	-0.0625335	-0.0350425	-0.050122	-0.0341422	-0.0220982	-0.0367557	-0.000557349	-0.0346664	0.100457	-0.0391009	0.105301	0.00922621	0.0090519	-0.0082741
mTOR Pathway (Metabolism Stress Response and Apoptosis)	0.17961	-0.0346442	-0.10742	-0.251147	-0.231636	-0.260889	-0.130391	0.0149347	-0.136717	-0.0657178	-0.126899	-0.15893	0.154739	-0.164297	-0.161394	-0.173302	-0.255075	-0.0274918	-0.20399	-0.0706626	0.190852	0.205489	0.197037	0.14128	0.136887	0.0208803	0.0219847	0.0158301	0.0144422	0.0460451	0.0338645	-0.0400568	-0.0237944	-0.0111836	-0.0292575	0.00638167	-0.00384296
mTOR Pathway (Microtubule Organization)	0.0796053	0.0210372	-0.0805981	-0.0242535	-0.0162983	-0.0197676	-0.0329237	0.0162833	-0.0303219	0.0810374	0.00322617	-0.0135761	-0.0370015	-0.00046091	-0.0475783	-0.0240641	-0.0209165	0.0348417	-0.0318214	-0.220196	-0.139708	-0.11014	-0.106415	-0.0681605	-0.0372892	-0.0561534	-0.037823	-0.0257032	-0.0433983	-0.00597778	-0.0425105	0.107748	-0.0435911	0.113874	0.0102603	0.00447167	-0.0135127
mTOR Pathway (Mitochondria Proliferation and Function)	0.0806671	-0.049103	-0.0695578	-0.158996	-0.0229699	-0.187728	-0.215474	0.0470385	-0.20519	-0.103581	-0.0964344	-0.141273	0.169112	-0.0868616	0.0292266	0.00518324	-0.198928	-0.13328	-0.17185	0.0267877	0.0889281	0.0676745	0.230666	0.137332	0.129916	-0.022263	-0.0100017	-0.0583931	-0.012741	0.0487622	-0.0635667	-0.0458615	0.0271116	0.00272521	-0.0639577	-0.0740434	-0.0572812
mTOR Pathway (mRNA Biogenesis)	-0.0659712	-0.222136	-0.196763	-0.194554	-0.149523	-0.328417	-0.34077	0.0463129	-0.342632	-0.160139	-0.18462	-0.188961	0.238586	-0.159555	-0.194855	-0.0490736	-0.241096	-0.086291	-0.161393	0.156432	0.0889698	0.113365	0.241616	0.144876	0.175286	0.1284	-0.136411	-0.049089	0.0523274	0.238932	0.047635	0.178744	0.105058	0.151826	-0.0400931	-0.0459794	-0.0402503
mTOR Pathway (Ribosome Biogenesis)	-0.094027	-0.13144	-0.140734	-0.107124	-0.24456	-0.318326	-0.333353	-0.02486	-0.354174	-0.203587	-0.286085	-0.215117	0.164742	-0.177383	-0.314411	-0.18261	-0.37498	-0.118001	-0.193178	0.088621	0.069901	0.0349179	0.185962	0.154092	0.188617	0.14488	-0.0707661	0.00792609	0.0898346	0.183118	0.0423564	0.108506	0.13208	0.0467578	0.000952279	-0.0136236	-0.00311124
mTOR Pathway (Translation Elongation)	0.0948371	-0.0557574	-0.065608	-0.108258	-0.102938	-0.175072	-0.168835	-0.11627	-0.212161	-0.0885905	-0.0386793	-0.107968	-0.0362264	-0.0946624	-0.102296	0.0141345	-0.0602921	-0.132775	-0.19524	0.117765	0.168369	0.111696	0.0936437	0.0749532	0.0467886	-0.0179256	0.0201838	0.0208436	0.0183577	0.0146101	-0.0020201	0.00176368	0.0285881	0.0532743	0.0680128	0.0186455	0.00877311
mTOR Pathway (VEGF Pathway)	0.127314	-0.0201807	-0.314193	-0.318941	-0.208118	-0.227846	-0.145692	0.295117	-0.162678	-0.029667	-0.191401	-0.0307735	0.381142	-0.0999876	-0.601736	-0.066143	-0.117604	-0.134463	-0.329679	-0.680187	-0.532807	-0.554269	-0.462938	-0.0182281	0.119396	0.0932046	-0.0479359	0.00357468	-0.0165129	0.0831874	0.0251184	0.00747667	0.0486635	0.0720976	0.0818936	0.0336105	0.0352709
NGF Main Pathway	0.129534	0.0358387	-0.0769261	-0.0667471	-0.0719719	-0.02531	-0.0131698	0.00555937	-0.00639799	0.00621458	-0.00153404	-0.0122563	-0.0643953	0.0309678	-0.0133104	-0.0601407	-0.000155679	0.0492859	0.0107141	-0.140784	-0.0864047	-0.0358292	0.0301969	0.00844229	-0.0444067	-0.0241177	-0.0163293	0.000262873	-0.00180821	0.0550107	0.0495855	0.0854336	-0.0395522	0.0843489	0.0417362	0.0439624	0.0181883
NGF Pathway (Actin Polymerization Neurite Outgrowth and Differentiation)	0.0579842	-0.00562878	-0.0876781	-0.0793783	-0.114943	-0.0428222	0.0441824	0.0766409	0.0529855	0.0669999	0.115477	0.0501242	0.0264702	0.0963824	0.0577477	0.0301157	0.0881269	0.181711	0.151968	-0.0602373	-0.0531043	0.0016785	0.0246037	0.0302411	-0.0528987	-0.0454519	-0.032137	0.00060498	-0.0399506	0.192634	0.175437	0.16493	-0.0230841	0.147123	0.0506644	0.0664145	0.0531824
NGF Pathway (Apoptosis)	0.171807	0.111079	-0.0620841	-0.0694094	-0.159426	0.00705824	0.132604	0.0771197	0.129777	0.0661607	0.0185829	0.0227934	-0.144103	0.0270932	0.0836379	0.106023	0.0503384	0.0605919	0.0484456	-0.207207	-0.18022	-0.00116684	0.192631	-0.0715168	-0.0498581	-0.0288408	-0.0110081	-0.0107675	0.066859	0.0119273	0.10799	0.0654502	-0.0579154	0.0192457	-0.0536208	0.0500351	-0.00515344
NGF Pathway (Gene Expression via MYC ELK1 CREB3 NFKB2)	0.146765	0.0369085	-0.123689	-0.0392143	-0.177124	-0.045929	-0.0171997	-0.0219946	-0.0410643	0.0505615	-0.0497758	-0.00898833	-0.0986002	-0.065566	-0.0666302	-0.134209	-0.0675754	0.0424908	-0.094218	-0.192931	-0.143966	-0.0694757	-0.0233154	-0.0552569	-0.142703	-0.0996793	-0.00213172	0.000646185	-0.0508133	-0.0831205	-0.00554295	-0.0777933	-0.0960853	-0.0389499	0.0971508	0.0626724	0.0185274
NGF Pathway (Neurite Outgrowth and Differentiation)	0.157782	0.0240359	-0.0112523	-0.134895	-0.0765638	-0.0347113	-0.0353478	-0.0353034	-0.0240876	-0.00448697	0.00691942	-0.0527556	-0.143827	0.0146452	-0.0451139	-0.0895835	-0.0938195	0.0418061	0.0238593	-0.0310122	0.0536329	0.0710013	0.0730782	0.106075	-0.00611001	0.0504018	0.0162717	-0.0164606	0.00147395	0.141875	0.0975323	-0.0446208	-0.0217118	0.00127887	0.00624705	0.0557066	0.013139
NGF Pathway (Neuronal Survival)	0.186899	0.0393294	-0.0282649	-0.086186	-0.0326824	-0.0026223	-0.0292165	-0.0424052	-0.00223313	-0.0254221	0.0100808	-0.0302972	-0.13442	0.0325343	-0.0961065	-0.0950878	-0.131457	0.0159604	0.0233413	-0.0470937	-0.00846076	-0.00887752	0.0444288	0.0457952	-0.0267159	0.0511788	0.0251948	0.00964873	-0.00176166	0.125903	0.0517424	-0.0674404	-0.0253116	0.00125991	0.0484863	0.0848962	0.0449688
Notch Signaling Main Pathway	0.030526	-0.0193485	0.0485878	-0.0372952	-0.0236629	-0.041886	-0.0283734	-0.0253139	-0.0114328	-0.170791	-0.00371068	-0.0200154	-0.0338188	0.00573924	0.0902074	0.0326168	-0.0100597	-0.00837178	0.115099	0.181613	0.225399	0.204054	0.0916522	0.0880191	0.0569866	0.0528823	0.0201264	-0.00470286	-0.00968551	0.0529951	0.0306934	-0.0613831	0.0902861	-0.0640342	-0.0492883	0.000621727	-0.0272421
Notch Signaling Pathway (gamma Secretase)	-0.0696678	0.0124787	-0.0124875	-0.124267	-0.0921693	-0.00910753	0.178892	0.112979	0.147004	0.0217597	0.0352594	0.156536	0.116908	0.0310023	0.111232	0.102337	0.110307	0.0245104	0.0306179	0.00247265	0.00440124	-0.00544184	-0.0537561	-0.135271	0.0469745	0.0522077	0.0776713	0.112056	0.0521891	-0.0360388	-0.0208085	0.00104266	0.00681176	-0.0541802	0.0142959	0.0747689	0.0814576
Notch Signaling Pathway (Gene Expression Chromatin Remodeling via RBPJ)	0.0527913	-0.0264212	0.0621601	-0.0179683	-0.00843932	-0.0491701	-0.0744324	-0.0560455	-0.046641	-0.21358	-0.0123707	-0.0592491	-0.0673136	0.000125215	0.0855352	0.0171233	-0.0368078	-0.0156789	0.133872	0.221421	0.274509	0.250609	0.123965	0.137639	0.0592114	0.0530322	0.00733861	-0.0306494	-0.0234354	0.0727804	0.0421383	-0.0752554	0.108836	-0.066224	-0.0634181	-0.0158554	-0.0513976
Notch Signaling Pathway (Transcription of Target Genes Hairy E-SpI via RBPJ)	0.0527913	-0.0264212	0.0621601	-0.0179683	-0.00843932	-0.0491701	-0.0744324	-0.0560455	-0.046641	-0.21358	-0.0123707	-0.0592491	-0.0673136	0.000125215	0.0855352	0.0171233	-0.0368078	-0.0156789	0.133872	0.221421	0.274509	0.250609	0.123965	0.137639	0.0592114	0.0530322	0.00733861	-0.0306494	-0.0234354	0.0727804	0.0421383	-0.0752554	0.108836	-0.066224	-0.0634181	-0.0158554	-0.0513976
p38 Signaling Main Pathway	0.0880061	0.0167959	-0.0990635	-0.0321373	-0.048531	-0.040265	-0.0557436	-0.0259129	-0.0526415	-0.0168401	-0.00662277	-0.0369509	-0.0945295	0.0256284	-0.0180417	-0.0315229	-0.030609	0.0472842	-0.0323559	-0.260844	-0.130664	-0.0784334	-0.043068	-0.0736669	-0.101354	-0.0825434	-0.0429237	-0.0160584	-0.0020068	-0.00862466	0.00976404	0.134506	-0.10048	0.144674	0.0125888	0.0013734	-0.0115169
p38 Signaling Pathway (Actin Cytoskeleton Reorganiztion)	0.206391	0.0338677	-0.116966	-0.0752357	-0.0592018	0.0292656	-0.0652151	0.0240144	-0.0438191	0.0813704	0.0082855	0.0243573	-0.0515217	0.173603	0.0539381	-0.0108857	0.0110195	-0.022815	0.124559	-0.217209	-0.261322	-0.345973	-0.268027	0.0317582	-0.0119956	0.00328081	-0.0140929	-0.0179573	0.0197677	0.0902994	0.0229369	0.0892905	-0.0356355	0.0368087	0.03074	0.0476147	0.0539982
p38 Signaling Pathway (Apoptosis)	0	0	0	0	0	0	0	0	0	0	0	0	0	0	0	0	0	0	0	0	0	0	0	0	0	0	0	0	0	0	0	0	0	0	0	0	0
p38 Signaling Pathway (Gene Expression Cell Motility Inflammation Apoptosis Osmoregulation via MEF2D TP53 CREB1 ATF2 JUND ETV1 NFKB2 AP2A1 MAX FOSL1 CEBPG ELK1 CDC25C JUNB STAT1 SP1 DDIT3 ELK4 CEBPA)	0.0996807	0.037174	-0.0822378	-0.0170004	-0.0830295	-0.0396566	-0.0477174	-0.0275857	-0.0498266	-0.0457267	-0.0347375	-0.0313616	-0.081556	-0.0107367	-0.0162954	-0.0105285	-0.037571	0.0524671	-0.0513958	-0.281582	-0.156071	-0.10924	-0.00876036	-0.00711327	-0.0615306	-0.029152	-0.0100649	-0.0172639	0.0168573	0.0155566	0.0154897	0.0879348	-0.0490483	0.0655541	-0.00679875	-0.00210417	-0.016334
p38 Signaling Pathway (Translation)	0.148257	0.0179457	-0.288226	-0.0931192	-0.224859	-0.117403	0.0404601	-0.0182559	-0.0266502	-0.42711	-0.178609	-0.0250498	-0.213198	0.108925	-0.0918047	-0.0938621	-0.0549909	0.0738816	0.076462	-0.153833	-0.362608	-0.274283	-0.00527975	0.00841898	-0.158318	0.0665295	0.045735	0.0323349	0.0658474	0.200467	0.105312	0.0757108	-0.126728	0.0352663	-0.0220208	0.0283825	0.0441691
p53 Signaling Main Pathway	0.0859734	0.00182226	-0.0414688	-0.00773379	0.00419565	-0.0199464	-0.037637	0.00799191	-0.0549929	-0.0489559	-0.0390009	-0.0551452	-0.060388	0.0121121	-0.000264616	0.0019506	0.0171033	0.0292572	0.0315164	-0.159452	-0.0825556	-0.0414974	-0.0246434	-0.0633937	-0.0553813	-0.035934	-0.0406905	-0.0216669	-6.22008e-05	-0.0269169	0.0248427	0.148914	-0.0302492	0.148074	-0.027872	-0.00920274	-0.0183506
p53 Signaling Pathway (Apoptosis)	0.0634823	-0.0225186	0.0286059	0.000473663	0.0234555	-0.0140421	-0.0479277	0.00871098	-0.0705695	-0.0210674	-0.0139613	-0.078917	-0.0128144	0.0152973	0.00307517	0.0489656	0.00638025	0.0121848	0.0668081	-0.112965	-0.000831231	0.00794965	-0.0134694	-0.0151239	-0.0332701	0.00500818	-0.0321499	-0.0255512	-0.00133845	-0.017994	0.0313642	0.0462659	0.012547	0.0523755	-0.0390318	-0.0283314	-0.0342847
p53 Signaling Pathway (Breast Cancer)	0.0553162	-0.0354219	0.0212339	-0.00718919	0.035941	-0.0251997	-0.0608455	0.00414021	-0.0772354	-0.0363375	-0.0142162	-0.092454	-0.0143879	0.0119355	0.00934274	0.0600805	-0.00192623	0.00904378	0.0709746	-0.0703978	0.0281727	0.0223751	-0.0256746	0.0121124	-0.0319525	0.00672421	-0.0341405	-0.0341404	-0.00288099	-0.00924004	0.0402338	0.0432629	0.0218356	0.0494731	-0.0462003	-0.0297188	-0.0347465
p53 Signaling Pathway (Cancer)	0.0634823	-0.0225186	0.0286059	0.000473663	0.0234555	-0.0140421	-0.0479277	0.00871098	-0.0705695	-0.0210674	-0.0139613	-0.078917	-0.0128144	0.0152973	0.00307517	0.0489656	0.00638025	0.0121848	0.0668081	-0.112965	-0.000831231	0.00794965	-0.0134694	-0.0151239	-0.0332701	0.00500818	-0.0321499	-0.0255512	-0.00133845	-0.017994	0.0313642	0.0462659	0.012547	0.0523755	-0.0390318	-0.0283314	-0.0342847
p53 Signaling Pathway (Cell Cycle Arrest)	0.0553162	-0.0354219	0.0212339	-0.00718919	0.035941	-0.0251997	-0.0608455	0.00414021	-0.0772354	-0.0363375	-0.0142162	-0.092454	-0.0143879	0.0119355	0.00934274	0.0600805	-0.00192623	0.00904378	0.0709746	-0.0703978	0.0281727	0.0223751	-0.0256746	0.0121124	-0.0319525	0.00672421	-0.0341405	-0.0341404	-0.00288099	-0.00924004	0.0402338	0.0432629	0.0218356	0.0494731	-0.0462003	-0.0297188	-0.0347465
p53 Signaling Pathway (Cell Growth Accumulation)	0.0553162	-0.0354219	0.0212339	-0.00718919	0.035941	-0.0251997	-0.0608455	0.00414021	-0.0772354	-0.0363375	-0.0142162	-0.092454	-0.0143879	0.0119355	0.00934274	0.0600805	-0.00192623	0.00904378	0.0709746	-0.0703978	0.0281727	0.0223751	-0.0256746	0.0121124	-0.0319525	0.00672421	-0.0341405	-0.0341404	-0.00288099	-0.00924004	0.0402338	0.0432629	0.0218356	0.0494731	-0.0462003	-0.0297188	-0.0347465
p53 Signaling Pathway (DNA Repair)	0.0553162	-0.0354219	0.0212339	-0.00718919	0.035941	-0.0251997	-0.0608455	0.00414021	-0.0772354	-0.0363375	-0.0142162	-0.092454	-0.0143879	0.0119355	0.00934274	0.0600805	-0.00192623	0.00904378	0.0709746	-0.0703978	0.0281727	0.0223751	-0.0256746	0.0121124	-0.0319525	0.00672421	-0.0341405	-0.0341404	-0.00288099	-0.00924004	0.0402338	0.0432629	0.0218356	0.0494731	-0.0462003	-0.0297188	-0.0347465
p53 Signaling Pathway (Exosome Mediated Secretion)	0.0553162	-0.0354219	0.0212339	-0.00718919	0.035941	-0.0251997	-0.0608455	0.00414021	-0.0772354	-0.0363375	-0.0142162	-0.092454	-0.0143879	0.0119355	0.00934274	0.0600805	-0.00192623	0.00904378	0.0709746	-0.0703978	0.0281727	0.0223751	-0.0256746	0.0121124	-0.0319525	0.00672421	-0.0341405	-0.0341404	-0.00288099	-0.00924004	0.0402338	0.0432629	0.0218356	0.0494731	-0.0462003	-0.0297188	-0.0347465
p53 Signaling Pathway (Gene Expression Anti-Apoptosis via TP53)	0.0634823	-0.0225186	0.0286059	0.000473663	0.0234555	-0.0140421	-0.0479277	0.00871098	-0.0705695	-0.0210674	-0.0139613	-0.078917	-0.0128144	0.0152973	0.00307517	0.0489656	0.00638025	0.0121848	0.0668081	-0.112965	-0.000831231	0.00794965	-0.0134694	-0.0151239	-0.0332701	0.00500818	-0.0321499	-0.0255512	-0.00133845	-0.017994	0.0313642	0.0462659	0.012547	0.0523755	-0.0390318	-0.0283314	-0.0342847
p53 Signaling Pathway (Gene Expression Cell Cycle and Cell Growth via TP53)	0.0634823	-0.0225186	0.0286059	0.000473663	0.0234555	-0.0140421	-0.0479277	0.00871098	-0.0705695	-0.0210674	-0.0139613	-0.078917	-0.0128144	0.0152973	0.00307517	0.0489656	0.00638025	0.0121848	0.0668081	-0.112965	-0.000831231	0.00794965	-0.0134694	-0.0151239	-0.0332701	0.00500818	-0.0321499	-0.0255512	-0.00133845	-0.017994	0.0313642	0.0462659	0.012547	0.0523755	-0.0390318	-0.0283314	-0.0342847
p53 Signaling Pathway (Gene Expression Cell Fate and Development via TP53)	0.0634823	-0.0225186	0.0286059	0.000473663	0.0234555	-0.0140421	-0.0479277	0.00871098	-0.0705695	-0.0210674	-0.0139613	-0.078917	-0.0128144	0.0152973	0.00307517	0.0489656	0.00638025	0.0121848	0.0668081	-0.112965	-0.000831231	0.00794965	-0.0134694	-0.0151239	-0.0332701	0.00500818	-0.0321499	-0.0255512	-0.00133845	-0.017994	0.0313642	0.0462659	0.012547	0.0523755	-0.0390318	-0.0283314	-0.0342847
p53 Signaling Pathway (Gene Expression Cell Signaling via TP53)	0.0634823	-0.0225186	0.0286059	0.000473663	0.0234555	-0.0140421	-0.0479277	0.00871098	-0.0705695	-0.0210674	-0.0139613	-0.078917	-0.0128144	0.0152973	0.00307517	0.0489656	0.00638025	0.0121848	0.0668081	-0.112965	-0.000831231	0.00794965	-0.0134694	-0.0151239	-0.0332701	0.00500818	-0.0321499	-0.0255512	-0.00133845	-0.017994	0.0313642	0.0462659	0.012547	0.0523755	-0.0390318	-0.0283314	-0.0342847
p53 Signaling Pathway (Gene Expression DNA Replication and Repair via TP53)	0.0634823	-0.0225186	0.0286059	0.000473663	0.0234555	-0.0140421	-0.0479277	0.00871098	-0.0705695	-0.0210674	-0.0139613	-0.078917	-0.0128144	0.0152973	0.00307517	0.0489656	0.00638025	0.0121848	0.0668081	-0.112965	-0.000831231	0.00794965	-0.0134694	-0.0151239	-0.0332701	0.00500818	-0.0321499	-0.0255512	-0.00133845	-0.017994	0.0313642	0.0462659	0.012547	0.0523755	-0.0390318	-0.0283314	-0.0342847
p53 Signaling Pathway (Gene Expression ECM and Adhesion via TP53)	0.0634823	-0.0225186	0.0286059	0.000473663	0.0234555	-0.0140421	-0.0479277	0.00871098	-0.0705695	-0.0210674	-0.0139613	-0.078917	-0.0128144	0.0152973	0.00307517	0.0489656	0.00638025	0.0121848	0.0668081	-0.112965	-0.000831231	0.00794965	-0.0134694	-0.0151239	-0.0332701	0.00500818	-0.0321499	-0.0255512	-0.00133845	-0.017994	0.0313642	0.0462659	0.012547	0.0523755	-0.0390318	-0.0283314	-0.0342847
p53 Signaling Pathway (Gene Expression Infection and Immune Response via TP53)	0.0634823	-0.0225186	0.0286059	0.000473663	0.0234555	-0.0140421	-0.0479277	0.00871098	-0.0705695	-0.0210674	-0.0139613	-0.078917	-0.0128144	0.0152973	0.00307517	0.0489656	0.00638025	0.0121848	0.0668081	-0.112965	-0.000831231	0.00794965	-0.0134694	-0.0151239	-0.0332701	0.00500818	-0.0321499	-0.0255512	-0.00133845	-0.017994	0.0313642	0.0462659	0.012547	0.0523755	-0.0390318	-0.0283314	-0.0342847
p53 Signaling Pathway (Inhibition of Angiogenesis and Metastasis)	0.0553162	-0.0354219	0.0212339	-0.00718919	0.035941	-0.0251997	-0.0608455	0.00414021	-0.0772354	-0.0363375	-0.0142162	-0.092454	-0.0143879	0.0119355	0.00934274	0.0600805	-0.00192623	0.00904378	0.0709746	-0.0703978	0.0281727	0.0223751	-0.0256746	0.0121124	-0.0319525	0.00672421	-0.0341405	-0.0341404	-0.00288099	-0.00924004	0.0402338	0.0432629	0.0218356	0.0494731	-0.0462003	-0.0297188	-0.0347465
p53 Signaling Pathway (Inhibition of IGF1R mTOR Pathways)	0.126853	-0.176682	-0.165485	-0.303324	0.158147	-0.322981	-0.469559	-0.189266	-0.45782	-0.357124	-0.219045	-0.390932	0.0526999	0.251475	-0.17054	0.0436929	0.477228	-0.00910402	0.223676	-0.077563	-0.0283351	0.0391565	0.271881	0.260558	0.181973	0.0504096	-0.142732	-0.238919	-0.0338382	0.214844	0.0952213	0.293656	0.244357	0.268364	-0.196639	-0.271302	-0.252231
p53 Signaling Pathway (Normal Cell Cycle Progression)	0.0634823	-0.0225186	0.0286059	0.000473663	0.0234555	-0.0140421	-0.0479277	0.00871098	-0.0705695	-0.0210674	-0.0139613	-0.078917	-0.0128144	0.0152973	0.00307517	0.0489656	0.00638025	0.0121848	0.0668081	-0.112965	-0.000831231	0.00794965	-0.0134694	-0.0151239	-0.0332701	0.00500818	-0.0321499	-0.0255512	-0.00133845	-0.017994	0.0313642	0.0462659	0.012547	0.0523755	-0.0390318	-0.0283314	-0.0342847
PAK Main Pathway	0.103567	0.0380535	-0.0959529	-0.0301757	-0.045047	-0.0267062	-0.041181	-0.017786	-0.0325098	0.0104789	0.00191406	-0.0249272	-0.0903942	0.0283512	-0.0192698	-0.0278941	-0.0176242	0.0502605	-0.0248691	-0.288961	-0.127184	-0.0764667	-0.0499103	-0.0886706	-0.105749	-0.0851299	-0.034621	-0.00885707	0.00315451	-0.00747432	0.0101922	0.113419	-0.105887	0.123953	0.0201431	0.0094533	-0.00839513
PAK Pathway (Actin Organization)	0.102792	0.0220973	-0.0901646	-0.0320183	-0.0331868	-0.0322168	-0.0694811	-0.0288114	-0.0593036	-0.00603508	-0.00475803	-0.0423972	-0.087975	0.0236094	-0.0186485	-0.0211171	-0.0227427	0.0519447	-0.0305224	-0.287668	-0.0953532	-0.0519661	-0.0651749	-0.0946123	-0.121553	-0.100403	-0.0435619	-0.0164301	-0.00591015	-0.0369548	-0.00074256	0.0970765	-0.114212	0.125001	0.0300881	0.00176686	-0.0141511
PAK Pathway (Cell Survival)	0.102792	0.0220973	-0.0901646	-0.0320183	-0.0331868	-0.0322168	-0.0694811	-0.0288114	-0.0593036	-0.00603508	-0.00475803	-0.0423972	-0.087975	0.0236094	-0.0186485	-0.0211171	-0.0227427	0.0519447	-0.0305224	-0.287668	-0.0953532	-0.0519661	-0.0651749	-0.0946123	-0.121553	-0.100403	-0.0435619	-0.0164301	-0.00591015	-0.0369548	-0.00074256	0.0970765	-0.114212	0.125001	0.0300881	0.00176686	-0.0141511
PAK Pathway (Contractility Stress Fibres and Focal Adhesion)	0.112136	0.0516448	-0.114483	-0.101634	-0.102891	-0.048389	0.0116072	-0.00819778	0.0309917	0.00929713	0.0258649	0.0276474	-0.0489823	0.0334771	-0.0172796	-0.0526148	-0.00676293	0.0285527	-0.0458336	-0.220253	-0.180492	-0.107413	0.0765887	-0.00230872	-0.0269784	-0.0157424	-0.00315089	0.00968128	0.0354617	0.125348	0.0697927	0.110295	-0.0621209	0.0521275	-0.0249762	0.0237572	0.00359765
PAK Pathway (Lamelliopodia and Filopodia Outgrowth)	0.101033	0.0297365	-0.0870091	-0.0224198	-0.0388109	-0.0293003	-0.0585022	-0.022188	-0.0494017	-0.00299912	-0.0026593	-0.0373966	-0.0886477	0.0275806	-0.0171534	-0.0225583	-0.0225908	0.0565748	-0.0269322	-0.299973	-0.0959891	-0.0549116	-0.0621917	-0.0964353	-0.119365	-0.0963416	-0.0374977	-0.00996297	0.00252711	-0.0321696	0.00527828	0.0964996	-0.114771	0.123754	0.0326777	0.00744154	-0.00935126
PAK Pathway (Paxillin Disassembly)	-0.0248654	-0.111082	-0.0241938	-0.528626	-0.0940488	-0.255922	-0.29722	-0.239958	-0.244675	0.178743	0.149306	-0.137371	0.178743	0.160796	-0.0621536	0.102853	-0.0908343	-0.0563953	0.235517	0.110118	0.293148	0.315353	0.380365	0.468423	0.303706	-0.0414317	-0.0126592	-0.0818353	-0.0276383	-0.44708	-0.0376957	-0.0778745	0.186859	0.0390405	0.142617	-0.0926012	-0.0758168
PAK Pathway (Transciptional Activation and Filopodia Formation)	0.209875	0.16848	-0.0235235	-0.00703966	0.0952452	0.0758341	0.092188	0.0954186	0.0611003	0.28104	-0.0442324	0.01256	0.00970549	0.175426	-0.0334329	0.0651864	0.0370852	0.0558715	0.251972	-0.379947	-0.374735	-0.17623	0.1482	-0.226218	-0.0842181	-0.0711588	-0.0841773	-0.0323832	0.0066076	0.0258416	0.0390698	0.378329	-0.133479	0.300424	-0.0952183	-0.0390693	-0.062136
PPAR Main Pathway	0.0992452	0.027203	-0.0432564	-0.0401782	-0.0276827	-0.00576903	-0.0317991	-0.021877	-0.0325723	-0.0338728	-0.0223841	-0.048637	-0.109819	0.0135118	-0.0630018	-0.0436335	-0.0485071	0.0313883	0.00707003	-0.179068	-0.0916994	-0.0425742	-0.015097	-0.0409118	-0.0465265	0.0067291	0.00189033	0.00458098	0.026569	0.0314167	0.0163638	0.0178791	-0.04378	0.0451466	-0.00413272	0.00538158	-0.0158489
PPAR Pathway (Adipocyte Differentiation Glucose Homeostasis and Macrophage Function)	0.177247	-0.00866053	-0.00208215	-0.0801475	-0.0975747	-0.164843	-0.262026	-0.142857	-0.171799	0.00659192	-0.166124	-0.111983	-0.0897171	0.052776	0.136204	0.0752982	-0.229429	-0.133141	-0.11476	-0.367722	0.0943358	-0.0084102	-0.132471	0.109647	0.0185957	-0.00627002	0.0176582	-0.050712	0.0292253	0.0859071	-0.0320225	-0.0793861	0.0555918	-0.021107	-0.115192	-0.0634401	-0.0520205
PPAR Pathway (Fatty Acid Metabolism Lipid Homeostasis and Skin Proliferation)	0.177247	-0.00866053	-0.00208215	-0.0801475	-0.0975747	-0.164843	-0.262026	-0.142857	-0.171799	0.00659192	-0.166124	-0.111983	-0.0897171	0.052776	0.136204	0.0752982	-0.229429	-0.133141	-0.11476	-0.367722	0.0943358	-0.0084102	-0.132471	0.109647	0.0185957	-0.00627002	0.0176582	-0.050712	0.0292253	0.0859071	-0.0320225	-0.0793861	0.0555918	-0.021107	-0.115192	-0.0634401	-0.0520205
PPAR Pathway (Peroxisome Proliferation Hepatocarcinogenesis Fatty Acid Metbolism and Lipid Homeostasis)	0.177247	-0.00866053	-0.00208215	-0.0801475	-0.0975747	-0.164843	-0.262026	-0.142857	-0.171799	0.00659192	-0.166124	-0.111983	-0.0897171	0.052776	0.136204	0.0752982	-0.229429	-0.133141	-0.11476	-0.367722	0.0943358	-0.0084102	-0.132471	0.109647	0.0185957	-0.00627002	0.0176582	-0.050712	0.0292253	0.0859071	-0.0320225	-0.0793861	0.0555918	-0.021107	-0.115192	-0.0634401	-0.0520205
PTEN Main Pathway	-0.0208823	-0.00476933	0.0443711	0.0250834	-0.00609235	0.00454267	-0.00182869	-0.0055227	-0.0174349	-0.0210447	-0.0306571	-0.0164456	0.0166484	-0.0185431	-0.00081704	0.0101306	-0.0410479	-0.0198155	-0.0185199	0.0593009	0.0628388	0.0435365	0.0157385	-0.00779295	0.015388	-0.000708615	0.00260545	-0.00175798	0.0138642	-0.0314734	-0.0145289	-0.0114561	-0.00705395	-0.0187277	-0.0166094	-0.0117377	-0.0107994
PTEN Pathway (Adhesion or Migration)	-0.0273232	-0.00629464	0.0554359	0.0160832	0.0017897	0.00311393	-0.00261664	-0.0102573	-0.0175692	-0.0208643	-0.0320663	-0.0166446	0.0375578	-0.0358154	0.00392844	-0.00015951	-0.0363206	-0.0339838	-0.0194824	0.113315	0.0830156	0.0497441	0.00966542	0.00609456	0.0306096	0.00913214	0.00252529	-0.00565859	0.00533119	-0.0293083	-0.0274223	-0.0327807	0.00842449	-0.0339476	-0.0187096	-0.0151985	-0.0132918
PTEN Pathway (Angiogenesis and Tumorigenesis)	0.0268576	-0.0019885	-0.01548	-0.00615648	-0.0211768	-0.0275536	-0.0693673	-0.0388949	-0.0750024	-0.0392351	-0.0534572	-0.0581096	-0.00600331	-0.0398209	-0.0129103	-0.0197687	-0.0822617	-0.032481	-0.0835899	-0.0220694	0.0234482	0.00923891	-0.0303312	-0.0402754	-0.0208456	-0.054832	-0.0266551	-0.0182887	0.00250708	-0.0569516	-0.0331008	0.0712083	-0.0647324	0.0765008	0.00778158	-0.0161535	-0.0196554
PTEN Pathway (Apoptosis)	-0.118524	-0.0993312	0.0433137	-0.0358065	0.152392	-0.0846332	-0.132359	-0.0855622	-0.121879	-0.055642	0.0204961	-0.116086	0.0466437	0.0570473	0.0661589	0.0893255	0.00955527	-0.0643542	0.0778642	0.264126	0.187819	0.189752	0.0427639	0.088092	0.125296	0.0352332	-0.0387878	-0.0476213	0.00208548	-0.0276137	-0.0584534	0.119951	0.120834	0.0781532	-0.10447	-0.0875466	-0.0621836
PTEN Pathway (Ca2+ Signaling)	0.0268576	-0.0019885	-0.01548	-0.00615648	-0.0211768	-0.0275536	-0.0693673	-0.0388949	-0.0750024	-0.0392351	-0.0534572	-0.0581096	-0.00600331	-0.0398209	-0.0129103	-0.0197687	-0.0822617	-0.032481	-0.0835899	-0.0220694	0.0234482	0.00923891	-0.0303312	-0.0402754	-0.0208456	-0.054832	-0.0266551	-0.0182887	0.00250708	-0.0569516	-0.0331008	0.0712083	-0.0647324	0.0765008	0.00778158	-0.0161535	-0.0196554
PTEN Pathway (Cell Cycle)	-0.00823588	0.000237042	0.0322045	-0.0106454	-0.036455	0.000701787	0.0217062	0.000873664	0.0251854	-0.024029	0.00522254	0.0247724	0.0393882	-0.00933592	-0.00526787	0.0329012	-0.0283972	-0.0496992	-0.0454804	0.131402	0.0850651	0.0193308	-0.00568181	0.0258733	0.0328684	0.0292769	0.0270373	0.0209575	0.00513723	0.00566814	0.0147359	-0.074657	0.0249366	-0.0822527	0.00922457	0.0150584	0.0304201
PTEN Pathway (Cell Survival)	-0.0934071	-0.048359	-0.0045669	0.00522734	0.0582964	-0.0388838	-0.0727706	-0.139041	-0.0638982	-0.0126273	-0.0191479	-0.0501663	-0.11187	0.0649785	0.113308	0.0987791	0.0390232	0.0303523	0.0721729	0.109234	-0.0535612	-0.0489331	-0.144542	-0.0375217	-0.0253969	-0.0433556	-0.0667749	-0.0515241	-0.0287789	-0.113332	-0.0690301	0.21713	-0.00631542	0.146114	-0.0966834	-0.0749688	-0.0692692
PTEN Pathway (Differentiation)	-0.0101341	-0.00104967	0.0355354	-0.00908522	-0.0351696	9.4799e-05	0.0182123	-0.000367038	0.0232231	-0.022897	0.0065916	0.0234483	0.0412364	-0.0101067	-0.0043475	0.0370119	-0.0257276	-0.0489931	-0.0462004	0.131668	0.0884018	0.0238825	-0.00555715	0.0279757	0.0346467	0.0315891	0.0249563	0.01798	0.0046985	0.0064944	0.0137495	-0.0728686	0.0267898	-0.0799775	0.00594832	0.0118807	0.0277399
PTEN Pathway (DNA Repair)	-0.02057	-0.00734348	0.0413357	0.00444282	-0.027226	0.0146598	0.0159869	-0.00449666	0.0160031	-0.031435	0.00567982	0.0181879	0.0452927	-0.0260814	0.00336698	0.0473323	-0.0156028	-0.0448516	-0.0506566	0.175273	0.10111	0.0311924	-0.0140408	0.0166338	0.0321185	0.022747	0.0254926	0.0181519	0.00529012	-0.0114554	0.0114763	-0.0661316	0.0205308	-0.0737566	0.0109016	0.00552003	0.0252623
PTEN Pathway (Genomic Stability)	-0.0246315	-0.00796785	0.0449264	0.00476435	-0.0222222	0.0141586	0.018074	-0.000969487	0.0185067	-0.0245517	0.0109069	0.0183916	0.0562146	-0.0253552	0.00597583	0.0516851	-0.0124839	-0.0472	-0.0475469	0.185261	0.107605	0.0340605	-0.00976405	0.0194143	0.0366805	0.0237593	0.0265154	0.0192661	0.00654455	-0.0115633	0.0126456	-0.0674473	0.0219069	-0.0756611	0.0120501	0.00820834	0.0291455
PTEN Pathway (Growth)	-0.00823588	0.000237042	0.0322045	-0.0106454	-0.036455	0.000701787	0.0217062	0.000873664	0.0251854	-0.024029	0.00522254	0.0247724	0.0393882	-0.00933592	-0.00526787	0.0329012	-0.0283972	-0.0496992	-0.0454804	0.131402	0.0850651	0.0193308	-0.00568181	0.0258733	0.0328684	0.0292769	0.0270373	0.0209575	0.00513723	0.00566814	0.0147359	-0.074657	0.0249366	-0.0822527	0.00922457	0.0150584	0.0304201
PTEN Pathway (Migration)	-0.0504951	-0.00179898	0.0636793	0.0262824	-0.0362696	0.0274375	0.0423873	0.0210248	0.0395167	-0.00737132	0.00426722	0.0370307	0.0645188	-0.0227005	0.0137994	0.0688022	-0.00614652	-0.0292825	-0.0262696	0.165639	0.0949825	0.0369321	0.00521412	0.0256263	0.0501812	0.0535732	0.0317819	0.0171104	0.0262324	-0.0014211	0.0236277	-0.0821493	0.0273585	-0.112078	-0.00841776	0.00440021	0.0229556
PTEN Pathway (Neuronal Survival)	-0.217865	0.0248931	0.147968	0.0900547	0.0376682	0.0937561	0.114183	0.0990467	0.0793333	-0.0407103	-0.122925	0.015469	0.0446744	0.0159117	0.0479121	0.182911	-0.0254855	-0.138161	-0.0563614	0.326133	0.102879	0.133019	0.127109	0.108903	0.243161	0.240092	0.108337	-0.00224154	0.0772518	-0.0157411	0.018114	-0.0659609	0.211387	-0.327434	-0.183359	-0.0997046	-0.0311272
PTEN Pathway (Proliferation CyclinA2 Geminin AuroraA PLK1)	0.0600889	0.0163427	-0.0501961	0.12476	-0.0240329	0.028023	-0.0391104	0.0342941	-0.0528401	0.0334626	0.00285044	-0.0542538	-0.116413	0.0889086	-0.0246334	0.059657	-0.0539153	0.121591	-0.0289266	-0.372975	-0.068435	-0.0105514	-0.0198587	-0.205657	-0.211542	-0.244217	-0.0742174	0.00829766	0.0469812	-0.0958451	0.0193614	0.357898	-0.28831	0.389055	0.0591702	0.031311	0.00768556
PTEN Pathway (Proliferation)	-0.0546286	-0.00688276	0.0588476	0.0254126	-0.0279973	0.0331791	0.0424183	0.0121045	0.0393781	-0.00977027	0.000809879	0.0364736	0.0586415	-0.0150898	0.0179051	0.0610213	-0.000527927	-0.0220551	-0.0190867	0.185147	0.0945924	0.0333158	0.00130616	0.0174767	0.0482996	0.0462738	0.0316812	0.0189981	0.0193932	-0.00769867	0.0181888	-0.0720831	0.0262096	-0.104429	-0.00160572	0.00989438	0.0274558
PTEN Pathway (Protein Synthesis)	0.0989568	0.333204	0.295144	0.291831	0.224284	0.492625	0.511156	-0.0694694	0.513947	0.240208	0.27693	0.283441	-0.357879	0.239332	0.292283	0.0736104	0.361644	0.129437	0.24209	-0.234647	-0.133455	-0.170048	-0.362424	-0.217315	-0.262929	-0.1926	0.204616	0.0736335	-0.0784911	-0.358398	-0.0714525	-0.268117	-0.157587	-0.227739	0.0601397	0.0689691	0.0603754
PTEN Pathway (Senescence Ets2 p16)	0.0600889	0.0163427	-0.0501961	0.12476	-0.0240329	0.028023	-0.0391104	0.0342941	-0.0528401	0.0334626	0.00285044	-0.0542538	-0.116413	0.0889086	-0.0246334	0.059657	-0.0539153	0.121591	-0.0289266	-0.372975	-0.068435	-0.0105514	-0.0198587	-0.205657	-0.211542	-0.244217	-0.0742174	0.00829766	0.0469812	-0.0958451	0.0193614	0.357898	-0.28831	0.389055	0.0591702	0.031311	0.00768556
PTEN Pathway (Synaptic Transmission)	-0.0298396	-0.00899337	0.0469813	0.00809488	-0.0267462	0.0121516	0.0192457	-0.00239979	0.0168131	-0.0339065	0.00764654	0.0164756	0.0508914	-0.0261037	0.00696784	0.0592929	-0.0176134	-0.0456869	-0.0475092	0.18145	0.111591	0.0377472	-0.00958252	0.0238596	0.0356339	0.0283789	0.0313974	0.0216545	0.0111456	-0.00606862	0.0233805	-0.0816245	0.0253297	-0.0905986	0.0066524	0.00721962	0.0284057
RANK Signaling in Osteoclasts Main Pathway	0.133937	0.0645224	-0.101189	-0.0602934	-0.0785523	-0.0325536	0.00218123	-0.00481658	-0.00847846	0.012709	-0.0470536	-0.0212693	-0.0906551	0.0435208	-0.0562701	-0.0696138	-0.0628549	0.0415205	0.00317276	-0.200439	-0.100774	-0.065688	0.0260162	0.0120489	-0.0542462	0.00691141	0.0113724	0.0219244	0.0576543	0.0821559	0.0780846	0.0261058	-0.038493	0.0259579	0.0397625	0.0427182	0.0263167
RANK Signaling in Osteoclasts Pathway (Expression of Osteoclastic Genes via JUN NFAT5 NFKB2 MITF FOS)	0.157971	0.0587611	-0.171046	-0.144067	-0.168206	-0.0875402	-0.0146405	-0.00673826	-0.029493	-0.00801608	-0.082285	-0.04546	-0.063254	-0.00661175	-0.0704331	-0.0754654	-0.0975702	-0.00760695	-0.0554888	-0.173184	-0.166349	-0.110488	0.0397122	0.0412556	-0.0286603	0.00450765	0.0242751	0.0184986	0.0436919	0.064653	0.0870841	-0.0413482	-0.0319398	-0.0622675	0.0358594	0.032728	0.0123604
RANK Signaling in Osteoclasts Pathway (Inhibition of Death)	0.172169	0.0325659	-0.0913049	-0.0864375	-0.0870495	-0.0410203	-0.0314294	-0.0627305	-0.0408232	0.0119724	-0.0273346	-0.0486627	-0.0942925	0.00391756	-0.0668901	-0.140924	-0.108912	0.0365399	-8.70526e-05	-0.0593377	-0.00923389	-0.027269	0.0551735	0.0519986	-0.0421981	0.00366471	0.0258942	0.0126103	0.0161611	0.0914164	0.0633146	-0.0763992	-0.0216035	-0.0173572	0.0892244	0.0666964	0.0337295
RANK Signaling in Osteoclasts Pathway (Resorption)	0.119038	0.0871257	-0.0954251	-0.0429663	-0.0681179	-0.0294011	0.0321334	-0.000844577	0.0231448	0.0367707	-0.0124132	-0.0254912	-0.128941	0.0558463	-0.0325153	-0.0436758	-0.0787178	0.0731302	0.0264591	-0.193213	-0.082948	-0.0546109	0.0272086	0.0449619	-0.0519221	0.0296323	0.0625952	0.051835	0.0888607	0.135664	0.123218	-0.0630503	-0.0299068	-0.0255843	0.0563661	0.0843778	0.0523527
Ras Main Pathway	0.0916682	0.0265999	-0.100637	-0.0340134	-0.0263258	-0.0295409	-0.0393121	-0.00792982	-0.0260717	-0.0109899	-0.00386306	-0.0225137	-0.0756159	0.0293824	-0.0264107	-0.0441276	-0.0103592	0.0333838	-0.0125068	-0.227914	-0.136955	-0.0977827	-0.0388273	-0.0573398	-0.0737689	-0.0598978	-0.0206624	-0.000564861	0.000352665	0.0140366	0.0171156	0.107941	-0.0761566	0.120359	0.0293073	0.0189427	0.00699963
Ras Pathway (Apoptosis)	0.177903	0.0753237	-0.0760328	-0.0794971	-0.0953918	-0.00844995	-0.0107297	0.0196119	0.0126663	0.0480346	-0.00562842	-0.0028798	-0.080832	0.0184381	-0.0630896	-0.1035	-0.0224394	0.0382471	-0.00491614	-0.226345	-0.0663253	-0.0742198	-0.0554455	0.0269835	-0.0506528	-0.000543375	0.0301634	0.0133425	0.0241944	0.108441	0.080286	-0.0718853	-0.0357399	-0.0360158	0.0637355	0.0654685	0.0334469
Ras Pathway (CDC42 Pathway)	0.0636238	-0.0366901	-0.0449679	-0.201587	-0.134218	-0.268925	-0.0928224	-0.0268818	-0.0849456	0.0415891	-0.074755	-0.0272897	0.0606426	0.0725498	-0.16167	-0.111943	-0.103362	-0.117693	-0.0199032	-0.0827832	0.127053	0.0789724	0.0427866	0.176705	0.161231	0.101702	0.0759215	0.0618661	0.0393256	0.0432335	-0.0967052	-0.159206	0.0496422	-0.15424	-0.0546353	0.0256459	-0.00633356
Ras Pathway (Cell-Cell Junctions)	0.0613696	0.0459946	-0.132159	0.00428209	0.101468	0.0460539	-0.0400954	0.0259379	0.0380847	0.0278717	0.017517	0.0206684	-0.0464343	0.0628988	0.029167	-0.0443094	0.140901	0.0539165	0.0399336	-0.215484	-0.167778	-0.135324	-0.104175	0.00326811	-0.026282	-0.0438835	-0.0399033	-0.0174805	-0.0103382	0.0309543	0.01364	0.181969	-0.0281624	0.16245	0.0286681	0.0244701	0.021107
Ras Pathway (Gene Expression Cell Proliferation Cell Survival Differentiation Development Cell Cycle Control Cell Motility Tumorigenesis via ELK4 ATF2 MEF2D STAT2 CREB3 CCNA1 MYC ELK1 JUN CDK4)	0.120594	0.0640309	-0.0850643	-0.00830557	-0.0606974	-0.00333494	0.00330582	0.0261202	-0.0037527	-0.0493556	-0.0495043	-0.0156886	-0.0806247	0.00948094	-0.00660875	-0.0755543	-0.0207721	0.0285878	-0.0281621	-0.283117	-0.19061	-0.154372	-0.0638353	-0.161093	-0.140534	-0.112482	-0.0158691	0.0211879	0.0390366	-0.0567609	-0.00734572	0.127179	-0.145201	0.121756	0.0305874	0.0353662	0.0247276
Ras Pathway (Golgi Trafficking and Vesicle Formation)	0.105576	-0.052383	-0.0418564	-0.0379816	-0.0438519	-0.149362	-0.0637853	-0.0443688	-0.0359848	-0.0522341	0.0400296	0.0218882	0.0210026	0.0813017	-0.174459	-0.0842993	-0.0162688	-0.0729928	0.0130154	0.0553205	0.090119	0.0621753	-0.0421516	0.104035	0.0181302	0.0470067	-0.0187719	-0.00885515	-0.0480583	0.148882	0.0203086	-0.0181396	0.0475008	0.041347	-0.018546	0.0274074	-0.000694301
Ras Pathway (Increased T-cell Adhesion)	0.107405	0.0365933	-0.0995913	-0.00166073	-0.00406667	-0.020956	-0.027487	0.00814125	-0.059201	-0.0734075	-0.00697947	-0.0627085	-0.133541	0.0292853	-0.0886052	-0.0774735	0.0596877	0.0922506	0.0776487	-0.333674	-0.29758	-0.165461	-0.0948471	-0.155911	-0.0976906	-0.0850199	-0.0296937	0.0180479	0.00258605	-0.0339957	-0.0260425	0.219357	-0.140418	0.232759	-0.00563628	-0.00786627	-0.0369546
Ras Pathway (Receptor Endocytosis)	0.1403	0.0471964	0.024375	-0.102303	-0.0387692	-0.0438827	-0.119729	0.0161306	-0.0108616	0.0465844	-0.0111719	0.0129323	0.00946285	0.0468987	0.0871027	-0.118337	0.146732	-0.0167041	0.0340609	-0.309415	-0.0174455	-0.0326837	-0.267839	0.00639503	-0.0584531	-0.0821703	-0.0901575	-0.0870077	-0.0415023	0.0706776	-0.0316344	0.150421	-0.0360051	0.103966	-0.0725716	-0.0265952	-0.0521936
Ras Pathway (RhoA Pathway)	0.0881102	-0.00263828	0.0096255	-0.0194344	-0.0746608	-0.0422134	-0.0901805	-0.0164303	-0.0964624	0.0888451	-0.0690968	0.0103581	-0.0441461	-0.0568353	-0.139881	-0.050147	-0.0687167	0.111783	-0.0882592	-0.119886	0.00822239	0.0239631	-0.0651373	-0.00603956	0.0114918	0.0333705	-0.0276231	-0.0335931	-0.0590382	0.0895321	0.199722	-0.0639234	0.00808376	-0.0109694	-0.0021714	0.0253543	-0.0121405
SMAD Signaling Network Main Pathway	0.0614403	0.0436578	-0.00905235	0.0128253	0.0422045	0.0327469	0.0346114	0.0409724	0.0277604	0.016882	0.0449319	0.0273523	0.0393879	0.0541947	0.0318087	0.0198214	0.0177335	0.0341669	-0.00414555	-0.176562	-0.04866	-0.0241696	-0.00235525	-0.0612749	-0.0403019	-0.0494166	-0.00299448	0.018978	0.0473199	-0.021655	0.00215813	0.0775275	-0.0610136	0.0721588	0.0210262	0.0325254	0.0282697
STAT3 Main Pathway	0.104149	0.0331913	-0.0825996	-0.00690569	-0.0657151	-0.0261241	-0.0413289	-0.0273054	-0.062566	-0.0273806	-0.0364909	-0.0466906	-0.10294	0.00905269	-0.0210707	-0.04853	-0.0554148	0.0587699	-0.0301021	-0.281115	-0.122192	-0.0651426	-0.0633312	-0.139291	-0.138521	-0.124381	-0.0451458	-0.0149967	0.00798314	-0.0665205	-0.000747729	0.112824	-0.148242	0.12514	0.00975795	-0.00617613	-0.0239978
STAT3 Pathway (Anti-Apoptosis)	0.102894	0.012488	-0.0390577	0.0107773	-0.121467	-0.105495	0.0840441	0.0196744	0.0599168	0.106678	0.0280492	-0.000907553	-0.0638855	0.118183	0.031554	-0.033303	-0.0481183	0.0697335	0.110758	-0.318702	-0.205649	-0.0441552	-0.103778	-0.287488	-0.310602	-0.377185	-0.119288	-0.00563996	0.00177965	0.113683	0.0480208	0.178289	-0.276326	0.0496037	0.110933	-0.00473455	-0.0426607
STAT3 Pathway (G1 to S Cell Cycle Progression)	0.213172	-0.00691373	-0.276079	-0.107486	-0.0884949	-0.00354895	0.0184758	0.0990455	0.0169041	0.0529056	-0.0744475	-0.00834402	-0.0719114	-0.102025	-0.437221	-0.298838	-0.0624151	-0.0600693	-0.102973	-0.0633829	-0.179464	-0.216088	0.00792426	-0.015974	0.0826194	-0.046637	0.0790564	0.120133	0.10257	-0.0106417	0.0855299	0.0664402	-0.0756221	0.0247703	0.267007	0.204018	0.133431
STAT3 Pathway (Growth Arrest and Differentiation)	0.09915	0.0335712	-0.0968903	-0.0440988	-0.137419	-0.0502703	-0.0195626	-0.0288569	-0.0438324	-0.0382812	-0.0522782	-0.0394268	-0.102599	-0.0151185	-0.0567312	-0.0606977	-0.100147	0.0448805	-0.0611656	-0.272487	-0.133331	-0.0844384	-0.0146624	-0.0774333	-0.0788977	-0.076056	-0.00786349	0.00103522	0.0262302	-0.0212837	0.0298499	0.0452141	-0.116063	0.0411249	-0.010149	0.0059999	-0.0124884
Target_drugs_pathway	0.0182455	0.0111482	0.00156725	0.00544216	0.0082354	-0.00400662	-0.00237384	-0.00626805	-0.00851781	0.00181451	0.000746595	-0.0031155	-0.0158368	0.0096226	0.00258112	-0.00459355	-0.00198777	0.00558489	0.0059006	-0.0266334	-0.0267662	-0.0105421	0.00857594	-0.0199224	-0.013352	-0.0118794	-0.00078984	0.00221105	-0.00299484	-0.00761262	-0.0114281	0.00788025	-0.00840725	0.0177871	0.00709157	-0.00625922	-0.00439017
TGF-Beta Main Pathway	0.0952361	0.035663	-0.0823755	0.00369969	-0.020735	-0.00431598	-0.0283488	-0.0142998	-0.0260521	0.00499762	-0.00612932	-0.0244327	-0.0981425	0.0400228	-0.00549537	-0.0290235	-0.0185077	0.0528591	0.00805167	-0.264313	-0.141866	-0.0783563	-0.0493408	-0.115299	-0.118299	-0.0951964	-0.0441778	-0.0135816	-0.00817827	-0.0401094	-0.0140536	0.12994	-0.113034	0.149674	0.0188123	0.00415691	-0.01218
TGF-Beta Pathway (Epithelial Mesenchymal Transdifferentiation)	0.193994	0.0209468	-0.0246983	-0.0984862	0.0278636	0.0282074	-0.0584645	-0.0331803	-0.033332	0.0591117	0.049221	-0.0463191	-0.109703	0.064453	-0.0906207	-0.0706336	-0.116951	0.0282026	0.0244992	-0.00946734	0.0492057	0.0317528	0.0927716	0.098756	0.0132585	0.075575	0.0370035	0.0122478	0.0317684	0.157523	0.0803846	-0.131801	0.0368741	-0.050743	0.0727923	0.11216	0.0705757
TGF-Beta Pathway (Post Transciptional G1 Arrest)	0.0453015	-0.016801	-0.173207	-0.0421112	0.0114976	-0.0297642	-0.0356672	0.00862154	0.0451629	-0.013489	-0.134181	-0.0452183	-0.110875	0.155943	0.0403427	0.00977121	-0.0958118	0.134734	0.116905	-0.0356678	-0.0217291	0.0319279	0.0177304	-0.00223495	-0.0227563	-0.011406	0.0111794	-0.000222217	0.0242012	0.125377	0.112597	0.0716541	0.0185112	0.0403917	-0.0437493	0.0469659	-0.00279283
TGF-Beta Pathway (Transciption Arrested Growth Apoptosis)	0.0973947	0.0186178	-0.0355823	-0.0381921	0.1028	0.027531	-0.00648565	0.0306747	0.00628139	-0.0266763	0.00952374	-0.0200235	0.0128792	0.041444	-0.0512254	-0.0273089	0.00053576	0.00456827	0.107195	-0.0938183	-0.118161	-0.0277952	0.114175	-0.0270886	-0.00765234	-0.0196396	-0.0672645	-0.0220529	0.00186426	0.0424694	0.00250753	0.16108	-0.037031	0.155968	0.0166114	-0.00965184	-0.00809348
TGF-Beta Pathway (Transciption Cell Growth and Mobility and Angiogenesis)	0.0973947	0.0186178	-0.0355823	-0.0381921	0.1028	0.027531	-0.00648565	0.0306747	0.00628139	-0.0266763	0.00952374	-0.0200235	0.0128792	0.041444	-0.0512254	-0.0273089	0.00053576	0.00456827	0.107195	-0.0938183	-0.118161	-0.0277952	0.114175	-0.0270886	-0.00765234	-0.0196396	-0.0672645	-0.0220529	0.00186426	0.0424694	0.00250753	0.16108	-0.037031	0.155968	0.0166114	-0.00965184	-0.00809348
TNF Signaling Main Pathway	0.141358	0.0682489	-0.0727311	-0.0561363	-0.0832476	-0.026174	0.000696684	0.0207196	-0.0218742	0.0173841	-0.0175455	-0.0218108	-0.0432035	-0.0288249	-0.0641443	-0.0672644	-0.0187646	0.0378851	-0.0943166	-0.271708	-0.0843258	-0.0398886	-0.0416034	-0.0495061	-0.118822	-0.0370199	0.0028425	0.017859	0.035858	0.0126771	0.0585494	0.0555644	-0.0752121	0.0339997	0.0279499	0.0271615	0.00797924
TNF Signaling Pathway (Apoptosis)	0.164203	0.0747296	-0.0648542	-0.0155953	-0.175736	-0.000281382	0.0053529	0.0967505	-0.0106926	0.0467352	-0.0620935	0.0058185	0.0420163	-0.0306672	-0.147009	-0.0782271	-0.0271012	0.0133963	-0.130321	-0.40165	-0.075364	-0.105339	-0.0863891	-0.103297	-0.129186	-0.026691	0.0321261	0.056456	0.035995	-0.0541145	0.0583671	0.0582185	-0.109623	-0.0370712	0.0540003	0.0662834	0.0370272
TNF Signaling Pathway (Gene Expression and Cell Survival via FOS NFKB2 JUN ELK1 ATF6)	0.162035	0.0710689	-0.0949706	-0.0578469	-0.0252106	-0.0214688	-0.0189157	-0.0016002	-0.0270782	-0.0189421	-0.0245897	-0.0420082	-0.0894361	-0.00695483	-0.0425491	-0.0596139	-0.0233155	0.0245546	-0.0830363	-0.229535	-0.125239	-0.0246427	0.00213342	-0.0322852	-0.108384	-0.0471998	-0.0150096	0.00411305	0.0416347	0.0352107	0.0655795	0.0777916	-0.0834368	0.0744561	0.0244071	0.00991499	-0.00525754
TRAF Main Pathway	0.108066	0.0249802	-0.0586852	-0.0617921	-0.070791	-0.0493866	-0.0324151	-0.0140513	-0.0364841	0.0239121	-0.0309922	-0.0487397	-0.0798011	-0.0253587	-0.00905715	-0.0442689	-0.0389091	0.0328865	-0.0230035	-0.129106	-0.0565017	0.0037403	0.0491493	0.0143868	-0.051192	-0.0144954	-0.0179442	-0.0304731	-0.00674031	0.0547884	0.0423064	0.027305	-0.0340906	0.0284088	-0.0250263	-0.00133586	-0.0227253
TRAF Pathway (Apoptosis)	0.130188	0.0380379	0.0265896	-0.0327483	-0.144742	-0.0261536	0.0481095	0.0419221	0.0247313	0.0996123	0.059935	0.0318495	-0.0225524	-0.0291856	-0.0374755	-0.0735357	0.0124322	0.0219358	-0.0277917	-0.308343	0.00103641	-0.00571082	-0.0602827	-0.0644617	-0.174828	-0.0570832	0.0148957	0.023571	0.0100027	0.00571889	0.0511381	0.0235268	-0.10091	0.00313762	0.0292667	0.0752398	0.0490668
TRAF Pathway (Cell Survival)	0.166461	0.0062149	-0.0451379	-0.128244	-0.024435	-0.0140211	-0.0571313	-0.0600968	-0.0319535	0.0339077	0.0322967	-0.0540326	-0.119335	0.0633575	-0.0586879	-0.0582693	-0.142285	0.017134	0.0358251	0.0453209	0.0420547	0.023643	0.0939022	0.112222	0.0268247	0.071106	0.0336262	0.0102898	0.0363841	0.169674	0.0756149	-0.0974524	0.045326	-0.0490251	0.0519261	0.0924303	0.0583468
TRAF Pathway (Direct Antimicrobial Response and Cell-Mediated Immunity and Apoptosis of Host Cell)	0.0944636	0.0310518	-0.126286	-0.0453915	-0.221206	-0.124941	-0.0681103	-0.0672043	-0.0607161	-0.0106678	-0.0824971	-0.0941671	-0.13585	-0.122745	0.00255958	-0.0481551	-0.0490746	0.0455657	-0.0897674	0.0162112	-0.0413755	-0.0179389	0.00630028	0.219576	-0.0360152	0.0482856	0.0441354	-0.0181699	-0.0310245	0.135392	0.123987	-0.252925	0.0205237	-0.155009	0.0349197	0.013238	-0.0252907
TRAF Pathway (Gene Expression via FOS JUN)	0.126797	0.0392504	-0.0829007	-0.122769	-0.134493	-0.0670578	0.0277359	-0.00474333	-0.033235	-0.0179154	-0.0510437	-0.0503965	-0.072059	-0.0517461	-0.126719	0.0105023	-0.0908848	-0.0123453	-0.00368462	-0.217706	-0.295908	-0.153672	0.18448	-0.0687764	-0.037568	0.0028112	-0.0153739	0.00874668	0.0458148	0.0316713	0.016444	0.157208	-0.0970884	0.0477216	-0.0344943	-0.0263413	-0.0375229
Ubiquitin-Proteasome Dependent Proteolysis Main Pathway	0.0105836	0.0217818	-0.0107364	-0.0186926	-0.0119112	-0.0258646	0.00185634	-0.0303007	0.0115816	-0.0326382	-0.0357334	-0.0417353	-0.103391	-0.0164522	-0.00411209	-0.0376887	-0.0489038	0.00320844	0.0496106	-0.0310628	-0.00323244	0.0398453	0.0607291	0.0435026	-0.0102937	-0.0056651	-0.0171445	-0.0400588	-0.0227688	0.0360511	0.0104567	-0.00692578	-0.000937637	-0.0286972	-0.0678963	-0.0413892	-0.0507835
VEGF Main Pathway	0.0889934	0.045588	-0.0511043	-0.0536891	-0.0835474	-0.0473283	0.0255668	-0.00859049	0.0257963	0.0445417	0.0131326	0.0161937	-0.0569973	0.0539094	-0.0224806	-0.0590942	-0.0418793	0.00219243	0.017784	-0.126605	-0.058616	-0.0249885	0.04669	0.0563129	0.00976092	0.0268202	0.0204432	0.0248016	0.0384527	0.107277	0.0509761	0.0287242	-0.00673262	0.0184209	0.0427852	0.0602013	0.0430764
VEGF Pathway (Actin Reorganization)	0.0960957	0.202693	-0.0589535	0.150415	-0.17199	-0.00168371	0.216185	0.13608	0.167874	0.0548695	0.0332433	0.108229	-0.12068	0.250562	0.040842	-0.0238793	0.0211497	0.154667	0.11954	-0.600188	-0.247877	-0.207585	-0.0433822	-0.116529	-0.0673314	0.0369224	0.105514	0.150577	0.255451	0.180938	0.18966	0.0925419	-0.0724558	0.0620427	0.113003	0.162913	0.162592
VEGF Pathway (Cell Migration)	0.0960957	0.202693	-0.0589535	0.150415	-0.17199	-0.00168371	0.216185	0.13608	0.167874	0.0548695	0.0332433	0.108229	-0.12068	0.250562	0.040842	-0.0238793	0.0211497	0.154667	0.11954	-0.600188	-0.247877	-0.207585	-0.0433822	-0.116529	-0.0673314	0.0369224	0.105514	0.150577	0.255451	0.180938	0.18966	0.0925419	-0.0724558	0.0620427	0.113003	0.162913	0.162592
VEGF Pathway (Cell Survival)	0.15541	-0.00732842	-0.0187756	-0.12412	-0.0156289	-0.0249194	-0.0785788	-0.0858931	-0.0560029	0.0241482	0.0404562	-0.0673821	-0.117779	0.0317611	-0.08428	-0.112937	-0.122362	-0.0117995	2.00803e-05	0.160527	0.148963	0.160377	0.159704	0.168513	0.0414623	0.0865932	0.0383243	0.00731058	0.0173145	0.17833	0.0843332	-0.141731	0.0543359	-0.0808417	0.0526693	0.0915589	0.0552166
VEGF Pathway (Focal Adhesion Turnover)	0.085927	0.0626827	0.0419021	-0.0723284	-0.0393361	-0.0132497	-0.00367385	-0.0752336	-0.0127148	0.248794	0.0752403	-0.00602088	-0.042519	0.0277398	0.060411	0.104297	0.0799544	-0.00577223	0.168667	0.0632947	0.1066	0.144889	0.105694	0.0141024	0.0541699	-0.0565585	-0.0820543	-0.0234062	-0.0522142	-0.0191981	-0.082044	0.0772584	0.0213272	0.171698	0.0290121	-0.0201344	-0.0294377
VEGF Pathway (Gene Expression and Cell Proliferation via MAPK7)	0.102609	0.0565764	-0.119232	-0.061776	-0.124967	-0.0159524	0.070523	0.0320343	0.0322859	0.0301726	-0.0404121	0.0392067	-0.0924308	-0.00801006	-0.0605117	-0.140729	-0.101058	0.0291633	-0.0423465	-0.190101	-0.251521	-0.128838	0.068823	-0.0858912	-0.00577962	-0.07596	0.0136074	0.0350841	0.0266697	0.052557	0.0117309	0.132728	-0.126208	0.0273939	0.0438988	0.0499061	0.0357854
VEGF Pathway (Nitric Oxide Production)	0.0349076	0.0485927	0.133674	0.124205	-0.378393	-0.106549	0.165237	-0.0708455	0.115769	0.0491619	-0.00973532	0.100178	-0.130058	-0.248978	0.0350674	-0.00316421	-0.0601989	-0.0658235	-0.197474	0.0441369	0.112814	0.130876	0.0707182	0.26964	-0.0806616	0.278132	0.225286	0.191796	0.27522	0.295384	0.241298	-0.0146277	0.0167017	-0.203147	0.145179	0.218206	0.201716
VEGF Pathway (Prostaglandin Production)	0.0689454	0.0627112	-0.0560847	-0.0256698	-0.123979	-0.0687922	0.0619063	0.000548935	0.0607395	0.0120697	-0.00694681	0.0429624	-0.0550753	-0.00245262	-0.0538805	-0.0663952	-0.046455	0.0270291	-0.0243845	-0.154034	-0.169725	-0.0913558	-0.0307305	-0.0385123	-0.0620128	-0.0398942	-0.00746591	0.00452852	-0.0167526	0.0444734	0.0210008	0.135461	-0.118606	0.104424	0.00692204	0.0249812	0.00806851
WNT Main Pathway	0.0515507	0.00599097	-0.0439996	-0.00724285	-0.0101844	-0.00537127	-0.0324956	-0.0114772	-0.0281808	-0.0460073	-0.00435854	-0.0293198	-0.0836249	0.025278	-0.00852395	-0.0182208	-0.0186679	0.00958458	-0.00412506	-0.0766606	-0.0627488	-0.0298563	-0.00542453	-0.0399038	-0.066204	-0.0583908	-0.0416357	-0.0178969	-0.0027464	0.0186696	-0.00178333	0.141628	-0.0640255	0.139264	-0.00770661	-0.00110988	-0.00466056
WNT Pathway (Cell Fate Proliferation Differentiation Adhesion and Survival)	-0.00454004	-0.0331634	0.0694208	-0.0030103	0.0101513	-0.00812447	-0.0402758	-0.0244978	-0.019668	-0.0678625	-0.0123822	-0.0307351	0.0217486	-0.015018	-0.0205205	-0.0120457	-0.0299338	-0.0451416	-0.00544099	0.138281	0.111817	0.114923	0.0700106	0.061135	0.0498955	0.0124654	-0.0185221	-0.0379934	-0.00463936	0.0261905	-0.00616366	0.0169494	0.0188774	0.0183858	-0.0352411	-0.0293906	-0.0176634
WNT Pathway (Cell Survival)	0.158508	0.119295	-0.144082	0.0279926	0.0338961	0.042646	0.0167399	0.0571013	-0.00625088	-0.092739	-0.0984387	0.0152823	-0.192344	0.0563788	-0.0185231	-0.0354681	0.0866662	0.0482128	0.0738758	-0.309774	-0.37863	-0.187048	-0.00327195	-0.217227	-0.15809	-0.107003	-0.0858511	-0.0364701	0.0190254	-0.0274061	0.0298333	0.364053	-0.138097	0.33148	-0.075955	-0.0255994	-0.0383236
WNT Pathway (Cytoskeletal Rearrangement)	0.0943756	0.148836	-0.052022	0.182962	-0.134141	0.151843	-0.017888	0.0449145	-0.0795687	-0.163373	-0.230773	-0.00838356	-0.34536	-0.00998459	-0.0934767	-0.0903116	-0.351538	0.03193	-0.140614	-0.446471	-0.280275	-0.150759	-0.218399	-0.34097	-0.205898	-0.12681	-0.071325	-0.0581805	-0.0662675	-0.0800212	-0.121366	0.408318	-0.218102	0.163363	-0.115164	-0.104697	-0.108858
WNT Pathway (Gene Expression via CREB3)	0.0881894	-0.0237086	-0.07495	-0.0574672	0.00160482	-0.0601379	-0.0858575	-0.0596552	-0.0969061	-0.0744282	0.0255369	-0.0834376	-0.136089	0.0415159	0.0156163	-0.0564376	-0.0157519	0.0345789	-0.00138345	-0.146768	-0.119822	-0.0561417	-0.0112216	-0.103364	-0.171463	-0.110635	-0.0801004	-0.0292503	-0.0377952	0.0344532	-0.013677	0.257671	-0.122112	0.293658	0.00219736	-0.00423232	-0.0119795
WNT Pathway (NFAT Pathway)	0.089399	0.0733697	-0.106703	-0.0959218	-0.117761	0.0194376	0.0923674	0.0668158	0.11632	0.0598075	0.00184134	0.12962	-0.087763	0.0745676	-0.0601968	-0.0293054	0.067518	0.0611188	0.0338225	-0.227778	-0.253681	-0.19974	-0.0986041	-0.22681	-0.157362	0.00963312	-0.060543	0.0157873	0.00751794	0.171299	0.0440092	0.175234	-0.0944471	0.11779	0.00294646	0.0533987	0.0507964
WNT Pathway (PKC Pathway)	0.0891878	-0.0053644	-0.0831863	-0.0835449	-0.00524952	-0.0698151	-0.0735666	-0.0504987	-0.0739205	-0.046311	0.0179469	-0.0610138	-0.122678	0.0630252	-0.00915271	-0.0618007	-0.0298437	0.00611821	-0.00216307	-0.142585	-0.103948	-0.0471295	0.0079267	-0.0415486	-0.0998505	-0.0592362	-0.0682761	-0.0339604	-0.043764	0.0877706	0.00212971	0.19096	-0.064787	0.210649	-0.0232276	-0.0107939	-0.0178899
