# Supplementary material for: Oncobox Bioinformatical Platform for Selecting Potentially Effective Combinations of Target Cancer Drugs Using High-Throughput Gene Expression Data
Source: Cancers (Basel). 2018 Sep 29;10(10):365. doi: 10.3390/cancers10100365 (PMC6209915; doi:10.3390/cancers10100365)
Supplement: Supplementary file 1 [file cancers-10-00365-s001.zip › cancers-356652-sup/Table_S2.xlsx]

## Sheet: Sheet1
Cell line	Drug base	Drug new	Mean Bliss score	Standard deviation of Bliss score	Predicted (1) or Random (0)
SKOV3	Everolimus	FLI-06	3.71	5.21228	1
SKOV3-adapted	Pazopanib	Sapitinib	10.1429	1.43802	1
NGP127-adapted	Pazopanib	Sapitinib	-1.42857	1.55257	1
SKOV3	Pazopanib	Temsirolimus	-1.14	3.63391	1
NGP127	Pazopanib	U73122	-0.428571	1.57068	1
SKOV3	Sorafenib	Afuresertib	-7.42857	0.681479	1
SKOV3-adapted	Sorafenib	U73122	14.4286	0.370585	1
NGP127	Sorafenib	U73122	-0.857143	0.353798	1
SKOV3	Sunitinib	Afuresertib	-0.714286	1.59258	1
SKOV3	Sunitinib	FLI-06	1.29	4.76952	1
SKOV3-adapted	Sunitinib	Sapitinib	6.42857	1.34918	1
SKOV3	Temsirolimus	FLI-06	3.14	6.27318	1
SKOV3-adapted	Temsirolimus	Sapitinib	-5.57143	4.35238	1
NGP127	Pazopanib	Everolimus	-10.3577	1.4297	0
SKOV3	Pazopanib	FLI-06	-3	1.15482	0
SKOV3	Pazopanib	Sapitinib	2.42857	1.76218	0
NGP127	Pazopanib	Temsirolimus	-4.42857	1.57463	0
SKOV3	Sorafenib	Everolimus	-4.71429	0.328663	0
NGP127	Sorafenib	Everolimus	-9.46047	4.54801	0
SKOV3	Sorafenib	FLI-06	-0.285714	3.79295	0
SKOV3	Sorafenib	Temsirolimus	-0.285714	1.4323	0
NGP127	Sorafenib	Temsirolimus	-8.89353	4.24493	0
SKOV3	Sorafenib	U73122	5.85714	1.27273	0
					p-value = 0.04876
